# Supplementary material for: Causal relationship between circulating insulin-like growth factor-1 and Parkinson’s disease: a two-sample Mendelian randomization study
Source: Front Aging Neurosci. 2024 Apr 17;16:1333289. doi: 10.3389/fnagi.2024.1333289 (PMC11064709; doi:10.3389/fnagi.2024.1333289)
Supplement: Supplementary file 1 [file Data_Sheet_1.CSV]

	SNP	effect_allele.exposure	other_allele.exposure	effect_allele.outcome	other_allele.outcome	beta.exposure	beta.outcome	eaf.exposure	eaf.outcome	remove	palindromic	ambiguous	id.outcome	chr	pos	se.outcome	samplesize.outcome	pval.outcome	outcome	originalname.outcome	outcome.deprecated	mr_keep.outcome	data_source.outcome	proxy.outcome	target_snp.outcome	proxy_snp.outcome	target_a1.outcome	target_a2.outcome	proxy_a1.outcome	proxy_a2.outcome	pos.exposure	se.exposure	samplesize.exposure	chr.exposure	pval.exposure	id.exposure	exposure	mr_keep.exposure	pval_origin.exposure	data_source.exposure	action	mr_keep
1	rs10027182	A	G	A	G	0.12322	-0.0271	0.74429	0.7371	FALSE	FALSE	FALSE	PD	4	148981406	0.0226	482730	0.2301	PD	Parkinson's disease	Parkinson's disease || ||	TRUE	igd	NA	NA	NA	NA	NA	NA	NA	148981406	0.015116	342439	4	3.60496e-16	IGF-1	IGF-1	TRUE	reported	igd	2	TRUE
2	rs10047326	A	C	A	C	0.091002	-0.0278	0.60522	0.6293	FALSE	FALSE	FALSE	PD	10	22839463	0.0179	482730	0.1204	PD	Parkinson's disease	Parkinson's disease || ||	TRUE	igd	NA	NA	NA	NA	NA	NA	NA	22839463	0.013479	342439	10	1.46926e-11	IGF-1	IGF-1	TRUE	reported	igd	2	TRUE
3	rs10129658	T	C	T	C	0.093495	-0.01	0.20429	0.1999	FALSE	FALSE	FALSE	PD	14	56855614	0.0277	468692	0.7179	PD	Parkinson's disease	Parkinson's disease || ||	TRUE	igd	NA	NA	NA	NA	NA	NA	NA	56855614	0.016509	342439	14	1.48549e-08	IGF-1	IGF-1	TRUE	reported	igd	2	TRUE
4	rs10135799	G	T	G	T	-0.15829	0.0112	0.909046	0.9044	FALSE	FALSE	FALSE	PD	14	92792748	0.0371	470485	0.7624	PD	Parkinson's disease	Parkinson's disease || ||	TRUE	igd	TRUE	rs10135799	rs12434089	T	G	C	A	92789548	0.022974	342439	14	5.59242e-12	IGF-1	IGF-1	TRUE	reported	igd	2	TRUE
5	rs10142298	T	C	T	C	0.11317	-0.0333	0.68804	0.6925	FALSE	FALSE	FALSE	PD	14	93924160	0.0242	468692	0.1697	PD	Parkinson's disease	Parkinson's disease || ||	TRUE	igd	TRUE	rs10142298	rs4905068	C	T	A	G	93909792	0.014241	342439	14	1.92044e-15	IGF-1	IGF-1	TRUE	reported	igd	2	TRUE
6	rs1017438	T	C	T	C	-0.084797	-0.0114	0.44128	0.4444	FALSE	FALSE	FALSE	PD	3	100599559	0.0188	482730	0.5457	PD	Parkinson's disease	Parkinson's disease || ||	TRUE	igd	NA	NA	NA	NA	NA	NA	NA	100599559	0.013322	342439	3	1.95528e-10	IGF-1	IGF-1	TRUE	reported	igd	2	TRUE
7	rs10225558	T	C	T	C	0.079669	0.0083	0.51097	0.5175	FALSE	FALSE	FALSE	PD	7	138725878	0.0175	482730	0.636499	PD	Parkinson's disease	Parkinson's disease || ||	TRUE	igd	NA	NA	NA	NA	NA	NA	NA	138725878	0.0132	342439	7	1.58409e-09	IGF-1	IGF-1	TRUE	reported	igd	2	TRUE
8	rs10229841	C	A	C	A	0.086458	-0.041	0.69392	0.6883	FALSE	FALSE	FALSE	PD	7	45304179	0.024	468692	0.0875004	PD	Parkinson's disease	Parkinson's disease || ||	TRUE	igd	NA	NA	NA	NA	NA	NA	NA	45304179	0.014279	342439	7	1.40819e-09	IGF-1	IGF-1	TRUE	reported	igd	2	TRUE
9	rs10237836	A	G	A	G	-0.25281	-0.0494	0.037543	0.0378	FALSE	FALSE	FALSE	PD	7	46631327	0.0618	468692	0.4239	PD	Parkinson's disease	Parkinson's disease || ||	TRUE	igd	NA	NA	NA	NA	NA	NA	NA	46631327	0.035171	342439	7	6.58415e-13	IGF-1	IGF-1	TRUE	reported	igd	2	TRUE
10	rs10246481	G	A	G	A	0.077429	0.0131	0.38567	0.4017	FALSE	FALSE	FALSE	PD	7	156184748	0.0226	468692	0.5636	PD	Parkinson's disease	Parkinson's disease || ||	TRUE	igd	NA	NA	NA	NA	NA	NA	NA	156184748	0.013575	342439	7	1.1722e-08	IGF-1	IGF-1	TRUE	reported	igd	2	TRUE
11	rs10272245	T	C	T	C	0.084195	-0.0257	0.46678	0.4841	FALSE	FALSE	FALSE	PD	7	138218221	0.0205	480593	0.21	PD	Parkinson's disease	Parkinson's disease || ||	TRUE	igd	TRUE	rs10272245	rs7794786	T	C	A	G	138180275	0.01322	342439	7	1.90559e-10	IGF-1	IGF-1	TRUE	reported	igd	2	TRUE
12	rs1037169	C	T	C	T	0.1062	0.0352	0.68831	0.6696	FALSE	FALSE	FALSE	PD	11	13363248	0.0232	471013	0.1288	PD	Parkinson's disease	Parkinson's disease || ||	TRUE	igd	TRUE	rs1037169	rs10766078	T	C	A	G	13361005	0.01425	342439	11	9.16854e-14	IGF-1	IGF-1	TRUE	reported	igd	2	TRUE
13	rs1039086	A	T	A	T	0.093503	-0.0141	0.55939	0.5485	FALSE	TRUE	TRUE	PD	6	147657512	0.0173	482730	0.4153	PD	Parkinson's disease	Parkinson's disease || ||	TRUE	igd	NA	NA	NA	NA	NA	NA	NA	147657512	0.013277	342439	6	1.89017e-12	IGF-1	IGF-1	TRUE	reported	igd	2	FALSE
14	rs1045832	G	A	G	A	-0.075502	-0.0432	0.4094	0.4136	FALSE	FALSE	FALSE	PD	2	128621094	0.0203	482730	0.0334203	PD	Parkinson's disease	Parkinson's disease || ||	TRUE	igd	NA	NA	NA	NA	NA	NA	NA	128621094	0.013397	342439	2	1.74309e-08	IGF-1	IGF-1	TRUE	reported	igd	2	TRUE
15	rs10473340	G	A	G	A	0.087991	0.0341	0.26881	0.268	FALSE	FALSE	FALSE	PD	5	44106046	0.0251	469220	0.1743	PD	Parkinson's disease	Parkinson's disease || ||	TRUE	igd	NA	NA	NA	NA	NA	NA	NA	44106046	0.014863	342439	5	3.22263e-09	IGF-1	IGF-1	TRUE	reported	igd	2	TRUE
16	rs10476255	T	C	T	C	-0.084185	-0.0052	0.25785	0.2463	FALSE	FALSE	FALSE	PD	5	157940011	0.026	468692	0.8421	PD	Parkinson's disease	Parkinson's disease || ||	TRUE	igd	NA	NA	NA	NA	NA	NA	NA	157940011	0.015061	342439	5	2.2751e-08	IGF-1	IGF-1	TRUE	reported	igd	2	TRUE
17	rs10485614	C	A	C	A	-0.2201	0.1082	0.077311	0.0743	FALSE	FALSE	FALSE	PD	20	49133280	0.0425	468692	0.0109401	PD	Parkinson's disease	Parkinson's disease || ||	TRUE	igd	NA	NA	NA	NA	NA	NA	NA	49133280	0.024675	342439	20	4.68382e-19	IGF-1	IGF-1	TRUE	reported	igd	2	TRUE
18	rs10498238	T	C	T	C	0.1743	-0.1004	0.075657	0.0743	FALSE	FALSE	FALSE	PD	2	230166564	0.0434	468692	0.02066	PD	Parkinson's disease	Parkinson's disease || ||	TRUE	igd	NA	NA	NA	NA	NA	NA	NA	230166564	0.02486	342439	2	2.3681e-12	IGF-1	IGF-1	TRUE	reported	igd	2	TRUE
19	rs1055582	T	C	T	C	-0.14028	-0.0377	0.50514	0.5097	FALSE	FALSE	FALSE	PD	4	39700173	0.0224	468692	0.0913692	PD	Parkinson's disease	Parkinson's disease || ||	TRUE	igd	NA	NA	NA	NA	NA	NA	NA	39700173	0.013197	342439	4	2.17771e-26	IGF-1	IGF-1	TRUE	reported	igd	2	TRUE
20	rs1061638	G	A	G	A	0.095039	0.0445	0.68623	0.6787	FALSE	FALSE	FALSE	PD	14	77928525	0.0196	482730	0.0229699	PD	Parkinson's disease	Parkinson's disease || ||	TRUE	igd	NA	NA	NA	NA	NA	NA	NA	77928525	0.014239	342439	14	2.48428e-11	IGF-1	IGF-1	TRUE	reported	igd	2	TRUE
21	rs10757291	A	G	A	G	-0.10666	-0.0271	0.53196	0.5248	FALSE	FALSE	FALSE	PD	9	22161884	0.0224	468692	0.2273	PD	Parkinson's disease	Parkinson's disease || ||	TRUE	igd	NA	NA	NA	NA	NA	NA	NA	22161884	0.01325	342439	9	8.34065e-16	IGF-1	IGF-1	TRUE	reported	igd	2	TRUE
22	rs1079866	G	C	G	C	0.11988	-0.0424	0.13256	0.4274	FALSE	TRUE	TRUE	PD	7	41470093	0.0263	480409	0.1059	PD	Parkinson's disease	Parkinson's disease || ||	TRUE	igd	NA	NA	NA	NA	NA	NA	NA	41470093	0.019399	342439	7	6.44496e-10	IGF-1	IGF-1	TRUE	reported	igd	2	FALSE
23	rs10811787	T	C	T	C	-0.075131	-0.0335	0.49947	0.5104	FALSE	FALSE	FALSE	PD	9	22871816	0.0223	468692	0.133	PD	Parkinson's disease	Parkinson's disease || ||	TRUE	igd	NA	NA	NA	NA	NA	NA	NA	22871816	0.013177	342439	9	1.1876e-08	IGF-1	IGF-1	TRUE	reported	igd	2	TRUE
24	rs10821723	A	G	A	G	0.089284	0.0167	0.42368	0.4307	FALSE	FALSE	FALSE	PD	10	62082737	0.0183	482730	0.363	PD	Parkinson's disease	Parkinson's disease || ||	TRUE	igd	NA	NA	NA	NA	NA	NA	NA	62082737	0.013354	342439	10	2.29879e-11	IGF-1	IGF-1	TRUE	reported	igd	2	TRUE
25	rs10828250	G	C	G	C	-0.11011	-0.0065	0.30854	0.3263	FALSE	TRUE	FALSE	PD	10	21847178	0.0183	482730	0.7251	PD	Parkinson's disease	Parkinson's disease || ||	TRUE	igd	NA	NA	NA	NA	NA	NA	NA	21847178	0.014301	342439	10	1.37214e-14	IGF-1	IGF-1	TRUE	reported	igd	2	TRUE
26	rs10858887	T	C	T	C	-0.08099	-0.0101	0.70309	0.7195	FALSE	FALSE	FALSE	PD	12	89899702	0.019	482730	0.5946	PD	Parkinson's disease	Parkinson's disease || ||	TRUE	igd	TRUE	rs10858887	rs7310238	C	T	A	G	89897500	0.014517	342439	12	2.42198e-08	IGF-1	IGF-1	TRUE	reported	igd	2	TRUE
27	rs10860237	A	G	A	G	0.16486	0.0176	0.31198	0.3127	FALSE	FALSE	FALSE	PD	12	98157010	0.0242	468692	0.4683	PD	Parkinson's disease	Parkinson's disease || ||	TRUE	igd	NA	NA	NA	NA	NA	NA	NA	98157010	0.014304	342439	12	9.96323e-31	IGF-1	IGF-1	TRUE	reported	igd	2	TRUE
28	rs10869022	C	T	C	T	0.11152	0.0237	0.79802	0.7872	FALSE	FALSE	FALSE	PD	9	74057313	0.0228	482730	0.2973	PD	Parkinson's disease	Parkinson's disease || ||	TRUE	igd	NA	NA	NA	NA	NA	NA	NA	74057313	0.01658	342439	9	1.74261e-11	IGF-1	IGF-1	TRUE	reported	igd	2	TRUE
29	rs10892564	G	A	G	A	0.091449	0.0212	0.38126	0.3892	FALSE	FALSE	FALSE	PD	11	120224650	0.0223	471013	0.3404	PD	Parkinson's disease	Parkinson's disease || ||	TRUE	igd	NA	NA	NA	NA	NA	NA	NA	120224650	0.013549	342439	11	1.48868e-11	IGF-1	IGF-1	TRUE	reported	igd	2	TRUE
30	rs10950674	T	A	T	A	0.15918	0.0086	0.16955	0.1661	FALSE	TRUE	FALSE	PD	7	874732	0.0242	482730	0.7224	PD	Parkinson's disease	Parkinson's disease || ||	TRUE	igd	NA	NA	NA	NA	NA	NA	NA	874732	0.017532	342439	7	1.10002e-19	IGF-1	IGF-1	TRUE	reported	igd	2	TRUE
31	rs10974837	G	A	G	A	-0.078778	0.0081	0.50662	0.5141	FALSE	FALSE	FALSE	PD	9	4895391	0.0168	482730	0.6292	PD	Parkinson's disease	Parkinson's disease || ||	TRUE	igd	NA	NA	NA	NA	NA	NA	NA	4895391	0.013223	342439	9	2.56171e-09	IGF-1	IGF-1	TRUE	reported	igd	2	TRUE
32	rs10988703	T	C	T	C	-0.096036	-0.0046	0.19909	0.1938	FALSE	FALSE	FALSE	PD	9	101860776	0.0234	482730	0.8438	PD	Parkinson's disease	Parkinson's disease || ||	TRUE	igd	NA	NA	NA	NA	NA	NA	NA	101860776	0.016526	342439	9	6.20526e-09	IGF-1	IGF-1	TRUE	reported	igd	2	TRUE
33	rs11001399	C	A	C	A	-0.08717	-0.0432	0.55904	0.5625	FALSE	FALSE	FALSE	PD	10	77221744	0.0219	471013	0.0486004	PD	Parkinson's disease	Parkinson's disease || ||	TRUE	igd	NA	NA	NA	NA	NA	NA	NA	77221744	0.013313	342439	10	5.85059e-11	IGF-1	IGF-1	TRUE	reported	igd	2	TRUE
34	rs11024614	T	C	T	C	-0.11709	0.0195	0.62894	0.5758	FALSE	FALSE	FALSE	PD	11	18326758	0.0171	482730	0.2533	PD	Parkinson's disease	Parkinson's disease || ||	TRUE	igd	NA	NA	NA	NA	NA	NA	NA	18326758	0.013671	342439	11	1.08293e-17	IGF-1	IGF-1	TRUE	reported	igd	2	TRUE
35	rs11029620	T	C	T	C	-0.11169	0.0352	0.21621	0.2174	FALSE	FALSE	FALSE	PD	11	3771924	0.0238	482730	0.1392	PD	Parkinson's disease	Parkinson's disease || ||	TRUE	igd	NA	NA	NA	NA	NA	NA	NA	3771924	0.016026	342439	11	3.18127e-12	IGF-1	IGF-1	TRUE	reported	igd	2	TRUE
36	rs11031051	C	A	C	A	-0.09335	-0.0153	0.30183	0.2857	FALSE	FALSE	FALSE	PD	11	30363220	0.0191	482730	0.4241	PD	Parkinson's disease	Parkinson's disease || ||	TRUE	igd	TRUE	rs11031051	rs2065941	C	A	C	T	30355707	0.014456	342439	11	1.0653e-10	IGF-1	IGF-1	TRUE	reported	igd	2	TRUE
37	rs11057274	A	C	A	C	-0.27749	0.0389	0.026396	0.0225	FALSE	FALSE	FALSE	PD	12	123816562	0.0604	482730	0.5193	PD	Parkinson's disease	Parkinson's disease || ||	TRUE	igd	NA	NA	NA	NA	NA	NA	NA	123816562	0.041999	342439	12	3.92645e-11	IGF-1	IGF-1	TRUE	reported	igd	2	TRUE
38	rs11064536	C	T	C	T	-0.097418	-0.0408	0.17142	0.1712	FALSE	FALSE	FALSE	PD	12	905582	0.0274	482730	0.1364	PD	Parkinson's disease	Parkinson's disease || ||	TRUE	igd	NA	NA	NA	NA	NA	NA	NA	905582	0.01757	342439	12	2.95162e-08	IGF-1	IGF-1	TRUE	reported	igd	2	TRUE
39	rs11067228	G	A	G	A	0.10212	-0.0101	0.44973	0.456	FALSE	FALSE	FALSE	PD	12	115094260	0.0175	482730	0.5628	PD	Parkinson's disease	Parkinson's disease || ||	TRUE	igd	NA	NA	NA	NA	NA	NA	NA	115094260	0.013218	342439	12	1.11378e-14	IGF-1	IGF-1	TRUE	reported	igd	2	TRUE
40	rs111210834	G	A	G	A	0.1566	0.0978	0.055883	0.0533	FALSE	FALSE	FALSE	PD	11	59537694	0.0383	482730	0.0107399	PD	Parkinson's disease	Parkinson's disease || ||	TRUE	igd	NA	NA	NA	NA	NA	NA	NA	59537694	0.02867	342439	11	4.70695e-08	IGF-1	IGF-1	TRUE	reported	igd	2	TRUE
41	rs11123170	G	C	G	C	0.10304	0.0335	0.36112	0.3793	FALSE	TRUE	FALSE	PD	2	113978940	0.0228	468692	0.1413	PD	Parkinson's disease	Parkinson's disease || ||	TRUE	igd	NA	NA	NA	NA	NA	NA	NA	113978940	0.013725	342439	2	6.02421e-14	IGF-1	IGF-1	TRUE	reported	igd	2	TRUE
42	rs111450016	T	G	T	G	0.10507	2e-04	0.85638	0.1408	FALSE	FALSE	FALSE	PD	2	215468841	0.0319	468692	0.9951	PD	Parkinson's disease	Parkinson's disease || ||	TRUE	igd	TRUE	rs111450016	rs4352229	G	T	C	G	215460873	0.018862	342439	2	2.53969e-08	IGF-1	IGF-1	TRUE	reported	igd	2	TRUE
43	rs11152071	C	T	C	T	0.11021	-0.0047	0.75753	0.7511	FALSE	FALSE	FALSE	PD	18	56089044	0.0205	482730	0.8181	PD	Parkinson's disease	Parkinson's disease || ||	TRUE	igd	TRUE	rs11152071	rs4940688	T	C	G	A	56087417	0.015404	342439	18	8.38108e-13	IGF-1	IGF-1	TRUE	reported	igd	2	TRUE
44	rs111656050	A	G	A	G	0.17086	-0.0026	0.17391	0.1811	FALSE	FALSE	FALSE	PD	1	26474490	0.0218	482730	0.9037	PD	Parkinson's disease	Parkinson's disease || ||	TRUE	igd	TRUE	rs111656050	rs61776623	A	G	G	A	26464923	0.017396	342439	1	9.13061e-23	IGF-1	IGF-1	TRUE	reported	igd	2	TRUE
45	rs11171710	A	G	A	G	0.085748	0.0012	0.44687	0.4581	FALSE	FALSE	FALSE	PD	12	56368078	0.0179	482730	0.945	PD	Parkinson's disease	Parkinson's disease || ||	TRUE	igd	NA	NA	NA	NA	NA	NA	NA	56368078	0.013358	342439	12	1.37161e-10	IGF-1	IGF-1	TRUE	reported	igd	2	TRUE
46	rs11175843	C	G	C	G	-0.10517	-0.0232	0.18704	0.2005	FALSE	TRUE	FALSE	PD	12	40674039	0.0213	482730	0.2766	PD	Parkinson's disease	Parkinson's disease || ||	TRUE	igd	NA	NA	NA	NA	NA	NA	NA	40674039	0.016867	342439	12	4.51482e-10	IGF-1	IGF-1	TRUE	reported	igd	2	TRUE
47	rs11190743	G	A	G	A	0.14543	0.0113	0.54988	0.5541	FALSE	FALSE	FALSE	PD	10	102668856	0.018	482730	0.528799	PD	Parkinson's disease	Parkinson's disease || ||	TRUE	igd	TRUE	rs11190743	rs10509747	A	G	C	A	102659337	0.01325	342439	10	5.05708e-28	IGF-1	IGF-1	TRUE	reported	igd	2	TRUE
48	rs112066715	T	C	T	C	-0.56094	0.2673	0.005534	0.0145	FALSE	FALSE	FALSE	PD	4	69489734	0.1717	11518	0.1196	PD	Parkinson's disease	Parkinson's disease || ||	TRUE	igd	TRUE	rs112066715	rs10009274	T	C	C	T	69414131	0.097	342439	4	7.35055e-09	IGF-1	IGF-1	TRUE	reported	igd	2	TRUE
49	rs11218882	T	C	T	C	-0.093605	0.0057	0.36781	0.364	FALSE	FALSE	FALSE	PD	11	122771664	0.0226	471013	0.8024	PD	Parkinson's disease	Parkinson's disease || ||	TRUE	igd	NA	NA	NA	NA	NA	NA	NA	122771664	0.013758	342439	11	1.02259e-11	IGF-1	IGF-1	TRUE	reported	igd	2	TRUE
50	rs11219121	T	C	T	C	0.10325	-5e-04	0.14864	0.1546	FALSE	FALSE	FALSE	PD	11	123239728	0.0309	469691	0.9866	PD	Parkinson's disease	Parkinson's disease || ||	TRUE	igd	NA	NA	NA	NA	NA	NA	NA	123239728	0.018555	342439	11	2.62978e-08	IGF-1	IGF-1	TRUE	reported	igd	2	TRUE
51	rs112201728	T	C	T	C	0.25115	0.0271	0.069605	0.0721	FALSE	FALSE	FALSE	PD	6	160551486	0.033	482730	0.4118	PD	Parkinson's disease	Parkinson's disease || ||	TRUE	igd	NA	NA	NA	NA	NA	NA	NA	160551486	0.025927	342439	6	3.45382e-22	IGF-1	IGF-1	TRUE	reported	igd	2	TRUE
52	rs112392455	A	G	A	G	0.28488	0.0117	0.024118	0.029	FALSE	FALSE	FALSE	PD	16	1121442	0.0615	480593	0.8496	PD	Parkinson's disease	Parkinson's disease || ||	TRUE	igd	NA	NA	NA	NA	NA	NA	NA	1121442	0.043743	342439	16	7.39605e-11	IGF-1	IGF-1	TRUE	reported	igd	2	TRUE
53	rs11242236	A	G	A	G	-0.12867	0.0191	0.45466	0.4639	FALSE	FALSE	FALSE	PD	5	134586980	0.0226	468692	0.3991	PD	Parkinson's disease	Parkinson's disease || ||	TRUE	igd	NA	NA	NA	NA	NA	NA	NA	134586980	0.013253	342439	5	2.77651e-22	IGF-1	IGF-1	TRUE	reported	igd	2	TRUE
54	rs11255774	G	A	G	A	-0.078181	0.0098	0.34224	0.3662	FALSE	FALSE	FALSE	PD	10	5939059	0.0192	482730	0.6105	PD	Parkinson's disease	Parkinson's disease || ||	TRUE	igd	NA	NA	NA	NA	NA	NA	NA	5939059	0.013911	342439	10	1.91029e-08	IGF-1	IGF-1	TRUE	reported	igd	2	TRUE
55	rs112635299	T	G	T	G	-0.27512	-0.0889	0.021107	0.0177	FALSE	FALSE	FALSE	PD	14	94838142	0.0683	482730	0.1936	PD	Parkinson's disease	Parkinson's disease || ||	TRUE	igd	NA	NA	NA	NA	NA	NA	NA	94838142	0.045872	342439	14	2.0048e-09	IGF-1	IGF-1	TRUE	reported	igd	2	TRUE
56	rs1127313	A	G	A	G	-0.12807	0.0278	0.49023	0.4764	FALSE	FALSE	FALSE	PD	1	154582129	0.0181	482730	0.1242	PD	Parkinson's disease	Parkinson's disease || ||	TRUE	igd	TRUE	rs1127313	rs12125166	A	G	T	C	154556425	0.01318	342439	1	2.57395e-22	IGF-1	IGF-1	TRUE	reported	igd	2	TRUE
57	rs112893170	C	T	C	T	-0.10407	-0.0133	0.19547	0.1698	FALSE	FALSE	FALSE	PD	3	57211863	0.0235	482730	0.5709	PD	Parkinson's disease	Parkinson's disease || ||	TRUE	igd	NA	NA	NA	NA	NA	NA	NA	57211863	0.016709	342439	3	4.71857e-10	IGF-1	IGF-1	TRUE	reported	igd	2	TRUE
58	rs112941090	G	C	G	C	-0.1148	-0.028	0.16658	0.1649	FALSE	TRUE	FALSE	PD	16	69130106	0.0237	482730	0.2388	PD	Parkinson's disease	Parkinson's disease || ||	TRUE	igd	NA	NA	NA	NA	NA	NA	NA	69130106	0.017706	342439	16	8.95571e-11	IGF-1	IGF-1	TRUE	reported	igd	2	TRUE
59	rs114165349	C	G	C	G	-0.58613	0.0753	0.023524	0.0237	FALSE	TRUE	FALSE	PD	1	27021913	0.0617	482730	0.2222	PD	Parkinson's disease	Parkinson's disease || ||	TRUE	igd	NA	NA	NA	NA	NA	NA	NA	27021913	0.043736	342439	1	6.07435e-41	IGF-1	IGF-1	TRUE	reported	igd	2	TRUE
60	rs114303452	G	A	G	A	-0.51036	-0.094	0.011374	0.0139	FALSE	FALSE	FALSE	PD	4	3449915	0.0827	25556	0.2557	PD	Parkinson's disease	Parkinson's disease || ||	TRUE	igd	NA	NA	NA	NA	NA	NA	NA	3449915	0.064139	342439	4	1.76767e-15	IGF-1	IGF-1	TRUE	reported	igd	2	TRUE
61	rs114949263	C	T	C	T	-0.13983	0.0055	0.11175	0.1071	FALSE	FALSE	FALSE	PD	7	150498245	0.029	482730	0.8496	PD	Parkinson's disease	Parkinson's disease || ||	TRUE	igd	NA	NA	NA	NA	NA	NA	NA	150498245	0.02097	342439	7	2.59239e-11	IGF-1	IGF-1	TRUE	reported	igd	2	TRUE
62	rs114962361	A	T	A	T	0.18834	0.0615	0.04738	0.045	FALSE	TRUE	FALSE	PD	3	172264728	0.0541	468692	0.256	PD	Parkinson's disease	Parkinson's disease || ||	TRUE	igd	TRUE	rs114962361	rs111703587	A	T	C	T	172256054	0.031086	342439	3	1.3749e-09	IGF-1	IGF-1	TRUE	reported	igd	2	TRUE
63	rs1150980	A	G	A	G	0.21944	-0.0272	0.1091	0.102	FALSE	FALSE	FALSE	PD	12	32058531	0.0365	471013	0.455	PD	Parkinson's disease	Parkinson's disease || ||	TRUE	igd	NA	NA	NA	NA	NA	NA	NA	32058531	0.021166	342439	12	3.5148e-25	IGF-1	IGF-1	TRUE	reported	igd	2	TRUE
64	rs115236209	G	T	G	T	0.17511	0.0369	0.066299	0.071	FALSE	FALSE	FALSE	PD	1	2208908	0.0439	468692	0.4008	PD	Parkinson's disease	Parkinson's disease || ||	TRUE	igd	NA	NA	NA	NA	NA	NA	NA	2208908	0.026779	342439	1	6.20155e-11	IGF-1	IGF-1	TRUE	reported	igd	2	TRUE
65	rs115396404	C	T	C	T	-0.12503	-0.074	0.18	0.1804	FALSE	FALSE	FALSE	PD	3	107266759	0.0293	468692	0.0115699	PD	Parkinson's disease	Parkinson's disease || ||	TRUE	igd	TRUE	rs115396404	rs9877739	C	T	G	T	107261788	0.017293	342439	3	4.83059e-13	IGF-1	IGF-1	TRUE	reported	igd	2	TRUE
66	rs11577063	G	T	G	T	-0.10345	-0.0293	0.77545	0.7723	FALSE	FALSE	FALSE	PD	1	179341999	0.0221	482730	0.1844	PD	Parkinson's disease	Parkinson's disease || ||	TRUE	igd	NA	NA	NA	NA	NA	NA	NA	179341999	0.015774	342439	1	5.45004e-11	IGF-1	IGF-1	TRUE	reported	igd	2	TRUE
67	rs11620783	T	C	T	C	-0.096057	-0.0031	0.43132	0.4239	FALSE	FALSE	FALSE	PD	14	24871530	0.0183	482730	0.8652	PD	Parkinson's disease	Parkinson's disease || ||	TRUE	igd	NA	NA	NA	NA	NA	NA	NA	24871530	0.013384	342439	14	7.13017e-13	IGF-1	IGF-1	TRUE	reported	igd	2	TRUE
68	rs116454156	A	G	A	G	0.40293	0.017	0.015711	0.0199	FALSE	FALSE	FALSE	PD	10	95347041	0.0666	482730	0.7991	PD	Parkinson's disease	Parkinson's disease || ||	TRUE	igd	NA	NA	NA	NA	NA	NA	NA	95347041	0.05294	342439	10	2.72521e-14	IGF-1	IGF-1	TRUE	reported	igd	2	TRUE
69	rs11650482	A	G	A	G	0.11788	0.0618	0.18469	0.1631	FALSE	FALSE	FALSE	PD	17	53349172	0.0385	13655	0.1089	PD	Parkinson's disease	Parkinson's disease || ||	TRUE	igd	NA	NA	NA	NA	NA	NA	NA	53349172	0.017695	342439	17	2.71269e-11	IGF-1	IGF-1	TRUE	reported	igd	2	TRUE
70	rs116509476	C	T	C	T	0.28039	-0.1513	0.02652	0.0255	FALSE	FALSE	FALSE	PD	1	220693476	0.0757	468692	0.0457204	PD	Parkinson's disease	Parkinson's disease || ||	TRUE	igd	NA	NA	NA	NA	NA	NA	NA	220693476	0.04094	342439	1	7.45762e-12	IGF-1	IGF-1	TRUE	reported	igd	2	TRUE
71	rs11664259	T	C	T	C	-0.085003	0.0231	0.40554	0.4123	FALSE	FALSE	FALSE	PD	18	50461960	0.0203	482730	0.2542	PD	Parkinson's disease	Parkinson's disease || ||	TRUE	igd	NA	NA	NA	NA	NA	NA	NA	50461960	0.01347	342439	18	2.78433e-10	IGF-1	IGF-1	TRUE	reported	igd	2	TRUE
72	rs11672485	C	T	C	T	-0.078797	0.0421	0.4897	0.5156	FALSE	FALSE	FALSE	PD	19	53833712	0.0223	468692	0.0594101	PD	Parkinson's disease	Parkinson's disease || ||	TRUE	igd	NA	NA	NA	NA	NA	NA	NA	53833712	0.013199	342439	19	2.37279e-09	IGF-1	IGF-1	TRUE	reported	igd	2	TRUE
73	rs116869930	A	G	A	G	0.5006	0.0018	0.025358	0.0219	FALSE	FALSE	FALSE	PD	11	2143311	0.0802	470485	0.9825	PD	Parkinson's disease	Parkinson's disease || ||	TRUE	igd	NA	NA	NA	NA	NA	NA	NA	2143311	0.043878	342439	11	3.82913e-30	IGF-1	IGF-1	TRUE	reported	igd	2	TRUE
74	rs11690350	T	G	T	G	0.08387	-0.0278	0.45924	0.4662	FALSE	FALSE	FALSE	PD	2	225448976	0.0223	468692	0.2135	PD	Parkinson's disease	Parkinson's disease || ||	TRUE	igd	NA	NA	NA	NA	NA	NA	NA	225448976	0.013247	342439	2	2.43248e-10	IGF-1	IGF-1	TRUE	reported	igd	2	TRUE
75	rs11697493	A	G	A	G	-0.10744	-0.0398	0.65593	0.6649	FALSE	FALSE	FALSE	PD	20	54869080	0.0236	468692	0.0922295	PD	Parkinson's disease	Parkinson's disease || ||	TRUE	igd	TRUE	rs11697493	rs2426605	G	A	C	A	54850226	0.013894	342439	20	1.05003e-14	IGF-1	IGF-1	TRUE	reported	igd	2	TRUE
76	rs1170187	A	G	A	G	0.11218	-0.0194	0.81567	0.8009	FALSE	FALSE	FALSE	PD	13	42679835	0.0221	482730	0.3783	PD	Parkinson's disease	Parkinson's disease || ||	TRUE	igd	NA	NA	NA	NA	NA	NA	NA	42679835	0.017073	342439	13	5.0269e-11	IGF-1	IGF-1	TRUE	reported	igd	2	TRUE
77	rs117104648	C	T	C	T	0.19966	0.0171	0.062128	0.0649	FALSE	FALSE	FALSE	PD	11	65543736	0.0407	482730	0.673899	PD	Parkinson's disease	Parkinson's disease || ||	TRUE	igd	NA	NA	NA	NA	NA	NA	NA	65543736	0.027458	342439	11	3.56123e-13	IGF-1	IGF-1	TRUE	reported	igd	2	TRUE
78	rs11717397	A	G	A	G	-0.085034	0.02	0.45043	0.4499	FALSE	FALSE	FALSE	PD	3	23368583	0.0225	468692	0.3739	PD	Parkinson's disease	Parkinson's disease || ||	TRUE	igd	NA	NA	NA	NA	NA	NA	NA	23368583	0.013222	342439	3	1.26929e-10	IGF-1	IGF-1	TRUE	reported	igd	2	TRUE
79	rs117564283	T	C	T	C	0.1492	0.0087	0.069695	0.0683	FALSE	FALSE	FALSE	PD	12	52300110	0.0434	470485	0.8409	PD	Parkinson's disease	Parkinson's disease || ||	TRUE	igd	NA	NA	NA	NA	NA	NA	NA	52300110	0.026014	342439	12	9.73621e-09	IGF-1	IGF-1	TRUE	reported	igd	2	TRUE
80	rs11757793	A	T	A	T	0.07474	0.0543	0.57194	0.5363	FALSE	TRUE	TRUE	PD	6	46082810	0.0169	482730	0.001297	PD	Parkinson's disease	Parkinson's disease || ||	TRUE	igd	TRUE	rs11757793	rs995564	T	A	C	T	46076138	0.013642	342439	6	4.2842e-08	IGF-1	IGF-1	TRUE	reported	igd	2	FALSE
81	rs117600498	T	C	T	C	-0.20583	0.0424	0.040931	0.0386	FALSE	FALSE	FALSE	PD	11	2297593	0.0616	471013	0.491501	PD	Parkinson's disease	Parkinson's disease || ||	TRUE	igd	NA	NA	NA	NA	NA	NA	NA	2297593	0.034706	342439	11	3.02037e-09	IGF-1	IGF-1	TRUE	reported	igd	2	TRUE
82	rs11784985	T	A	T	A	0.089618	0.0343	0.41104	0.4181	FALSE	TRUE	FALSE	PD	8	145034499	0.0173	482730	0.0475905	PD	Parkinson's disease	Parkinson's disease || ||	TRUE	igd	NA	NA	NA	NA	NA	NA	NA	145034499	0.013444	342439	8	2.62785e-11	IGF-1	IGF-1	TRUE	reported	igd	2	TRUE
83	rs117890478	G	T	G	T	0.35964	-9e-04	0.015011	0.0145	FALSE	FALSE	FALSE	PD	7	46713054	0.1006	469691	0.9932	PD	Parkinson's disease	Parkinson's disease || ||	TRUE	igd	NA	NA	NA	NA	NA	NA	NA	46713054	0.054153	342439	7	3.11674e-11	IGF-1	IGF-1	TRUE	reported	igd	2	TRUE
84	rs11805486	G	C	G	C	0.18964	-0.0305	0.045921	0.0408	FALSE	TRUE	FALSE	PD	1	177160932	0.0586	468692	0.603	PD	Parkinson's disease	Parkinson's disease || ||	TRUE	igd	NA	NA	NA	NA	NA	NA	NA	177160932	0.032128	342439	1	3.57783e-09	IGF-1	IGF-1	TRUE	reported	igd	2	TRUE
85	rs1182208	G	T	G	T	0.11432	-0.0514	0.30072	0.3017	FALSE	FALSE	FALSE	PD	7	2808732	0.0228	471013	0.0242901	PD	Parkinson's disease	Parkinson's disease || ||	TRUE	igd	NA	NA	NA	NA	NA	NA	NA	2808732	0.014384	342439	7	1.90766e-15	IGF-1	IGF-1	TRUE	reported	igd	2	TRUE
86	rs11836769	C	T	C	T	-0.24333	0.0784	0.026725	0.0266	FALSE	FALSE	FALSE	PD	12	102963017	0.0783	468692	0.3164	PD	Parkinson's disease	Parkinson's disease || ||	TRUE	igd	NA	NA	NA	NA	NA	NA	NA	102963017	0.043514	342439	12	2.24828e-08	IGF-1	IGF-1	TRUE	reported	igd	2	TRUE
87	rs11856160	A	G	A	G	0.11814	0.0353	0.84462	0.8484	FALSE	FALSE	FALSE	PD	15	93452846	0.032	468692	0.2698	PD	Parkinson's disease	Parkinson's disease || ||	TRUE	igd	NA	NA	NA	NA	NA	NA	NA	93452846	0.018243	342439	15	9.44713e-11	IGF-1	IGF-1	TRUE	reported	igd	2	TRUE
88	rs1187115	A	C	A	C	0.13561	0.0254	0.82989	0.836	FALSE	FALSE	FALSE	PD	6	34194866	0.0229	482730	0.2668	PD	Parkinson's disease	Parkinson's disease || ||	TRUE	igd	TRUE	rs1187115	rs1759645	C	A	C	T	34172055	0.017532	342439	6	1.03801e-14	IGF-1	IGF-1	TRUE	reported	igd	2	TRUE
89	rs11920548	C	A	C	A	-0.099057	-0.0284	0.53573	0.5518	FALSE	FALSE	FALSE	PD	3	172296986	0.0282	13655	0.3144	PD	Parkinson's disease	Parkinson's disease || ||	TRUE	igd	NA	NA	NA	NA	NA	NA	NA	172296986	0.013549	342439	3	2.65461e-13	IGF-1	IGF-1	TRUE	reported	igd	2	TRUE
90	rs11928797	A	C	A	C	0.15324	0.0236	0.11713	0.1122	FALSE	FALSE	FALSE	PD	3	33457493	0.0362	471013	0.5138	PD	Parkinson's disease	Parkinson's disease || ||	TRUE	igd	NA	NA	NA	NA	NA	NA	NA	33457493	0.020499	342439	3	7.71792e-14	IGF-1	IGF-1	TRUE	reported	igd	2	TRUE
91	rs11968025	G	T	G	T	0.14021	0.0181	0.45691	0.4564	FALSE	FALSE	FALSE	PD	6	152170247	0.0172	482730	0.2935	PD	Parkinson's disease	Parkinson's disease || ||	TRUE	igd	TRUE	rs11968025	rs3853252	G	T	A	G	152168974	0.01328	342439	6	4.71086e-26	IGF-1	IGF-1	TRUE	reported	igd	2	TRUE
92	rs1198597	T	C	T	C	0.11129	0.0011	0.86707	0.8829	FALSE	FALSE	FALSE	PD	1	98545954	0.0337	471013	0.9739	PD	Parkinson's disease	Parkinson's disease || ||	TRUE	igd	TRUE	rs1198597	rs2802531	C	T	C	T	98536322	0.019692	342439	1	1.5917e-08	IGF-1	IGF-1	TRUE	reported	igd	2	TRUE
93	rs12051698	G	C	G	C	-0.082993	-0.0392	0.35264	0.3501	FALSE	TRUE	FALSE	PD	17	79046374	0.0234	470485	0.0941196	PD	Parkinson's disease	Parkinson's disease || ||	TRUE	igd	NA	NA	NA	NA	NA	NA	NA	79046374	0.013898	342439	17	2.34942e-09	IGF-1	IGF-1	TRUE	reported	igd	2	TRUE
94	rs12106594	T	C	T	C	0.1883	-0.0126	0.047953	0.0557	FALSE	FALSE	FALSE	PD	22	31885316	0.0385	482730	0.742899	PD	Parkinson's disease	Parkinson's disease || ||	TRUE	igd	NA	NA	NA	NA	NA	NA	NA	31885316	0.030936	342439	22	1.15221e-09	IGF-1	IGF-1	TRUE	reported	igd	2	TRUE
95	rs12107050	A	G	A	G	0.10998	0.0274	0.44953	0.4338	FALSE	FALSE	FALSE	PD	3	98502017	0.0202	482730	0.1751	PD	Parkinson's disease	Parkinson's disease || ||	TRUE	igd	NA	NA	NA	NA	NA	NA	NA	98502017	0.01324	342439	3	9.84918e-17	IGF-1	IGF-1	TRUE	reported	igd	2	TRUE
96	rs12108803	G	T	G	T	0.17405	0.0986	0.049959	0.0436	FALSE	FALSE	FALSE	PD	5	77158507	0.0562	468692	0.0794292	PD	Parkinson's disease	Parkinson's disease || ||	TRUE	igd	NA	NA	NA	NA	NA	NA	NA	77158507	0.030316	342439	5	9.41716e-09	IGF-1	IGF-1	TRUE	reported	igd	2	TRUE
97	rs1223763	G	T	G	T	-0.12467	7e-04	0.82633	0.8359	FALSE	FALSE	FALSE	PD	1	214334246	0.0267	482730	0.9799	PD	Parkinson's disease	Parkinson's disease || ||	TRUE	igd	NA	NA	NA	NA	NA	NA	NA	214334246	0.017424	342439	1	8.37336e-13	IGF-1	IGF-1	TRUE	reported	igd	2	TRUE
98	rs12262998	T	C	T	C	-0.087766	4e-04	0.31399	0.3173	FALSE	FALSE	FALSE	PD	10	104428716	0.0188	482730	0.9818	PD	Parkinson's disease	Parkinson's disease || ||	TRUE	igd	NA	NA	NA	NA	NA	NA	NA	104428716	0.014212	342439	10	6.59614e-10	IGF-1	IGF-1	TRUE	reported	igd	2	TRUE
99	rs12286728	C	G	C	G	-0.12653	0.0024	0.09803	0.1035	FALSE	TRUE	FALSE	PD	11	113022450	0.0363	468692	0.9474	PD	Parkinson's disease	Parkinson's disease || ||	TRUE	igd	NA	NA	NA	NA	NA	NA	NA	113022450	0.022181	342439	11	1.167e-08	IGF-1	IGF-1	TRUE	reported	igd	2	TRUE
100	rs12295985	A	T	A	T	0.093298	0.0348	0.29749	0.3068	FALSE	TRUE	FALSE	PD	11	86037696	0.0212	482730	0.1013	PD	Parkinson's disease	Parkinson's disease || ||	TRUE	igd	NA	NA	NA	NA	NA	NA	NA	86037696	0.014413	342439	11	9.62277e-11	IGF-1	IGF-1	TRUE	reported	igd	2	TRUE
101	rs1229984	C	T	C	T	-0.57222	-0.0851	0.977741	0.937	FALSE	FALSE	FALSE	PD	4	100239319	0.0453	482730	0.0605299	PD	Parkinson's disease	Parkinson's disease || ||	TRUE	igd	NA	NA	NA	NA	NA	NA	NA	100239319	0.044635	342439	4	1.2942e-37	IGF-1	IGF-1	TRUE	reported	igd	2	TRUE
102	rs12346653	C	T	C	T	-0.091969	0.0108	0.24134	0.2725	FALSE	FALSE	FALSE	PD	9	92267239	0.0195	482730	0.5799	PD	Parkinson's disease	Parkinson's disease || ||	TRUE	igd	NA	NA	NA	NA	NA	NA	NA	92267239	0.015476	342439	9	2.80427e-09	IGF-1	IGF-1	TRUE	reported	igd	2	TRUE
103	rs12425869	G	A	G	A	-0.097851	0.0049	0.20513	0.2064	FALSE	FALSE	FALSE	PD	12	93961353	0.0222	482730	0.8263	PD	Parkinson's disease	Parkinson's disease || ||	TRUE	igd	NA	NA	NA	NA	NA	NA	NA	93961353	0.016337	342439	12	2.10528e-09	IGF-1	IGF-1	TRUE	reported	igd	2	TRUE
104	rs12445535	T	C	T	C	-0.07848	-0.0303	0.48316	0.4746	FALSE	FALSE	FALSE	PD	16	19279108	0.0171	482730	0.0773499	PD	Parkinson's disease	Parkinson's disease || ||	TRUE	igd	NA	NA	NA	NA	NA	NA	NA	19279108	0.013234	342439	16	3.03047e-09	IGF-1	IGF-1	TRUE	reported	igd	2	TRUE
105	rs12448587	G	A	G	A	0.13971	-0.0044	0.10634	0.1094	FALSE	FALSE	FALSE	PD	16	5970092	0.0361	468692	0.9031	PD	Parkinson's disease	Parkinson's disease || ||	TRUE	igd	NA	NA	NA	NA	NA	NA	NA	5970092	0.021402	342439	16	6.68498e-11	IGF-1	IGF-1	TRUE	reported	igd	2	TRUE
106	rs12454712	C	T	C	T	-0.10196	-0.0071	0.37645	0.3734	FALSE	FALSE	FALSE	PD	18	60845884	0.0229	468692	0.757	PD	Parkinson's disease	Parkinson's disease || ||	TRUE	igd	NA	NA	NA	NA	NA	NA	NA	60845884	0.013593	342439	18	6.34162e-14	IGF-1	IGF-1	TRUE	reported	igd	2	TRUE
107	rs12459155	G	C	G	C	-0.13162	-0.0401	0.13081	0.1377	FALSE	TRUE	FALSE	PD	19	4774475	0.033	468692	0.2236	PD	Parkinson's disease	Parkinson's disease || ||	TRUE	igd	NA	NA	NA	NA	NA	NA	NA	4774475	0.019591	342439	19	1.83992e-11	IGF-1	IGF-1	TRUE	reported	igd	2	TRUE
108	rs12509590	C	T	C	T	0.079176	-0.0295	0.58649	0.593	FALSE	FALSE	FALSE	PD	4	7212250	0.0228	468692	0.1953	PD	Parkinson's disease	Parkinson's disease || ||	TRUE	igd	NA	NA	NA	NA	NA	NA	NA	7212250	0.01341	342439	4	3.54332e-09	IGF-1	IGF-1	TRUE	reported	igd	2	TRUE
109	rs125124	G	C	G	C	0.32139	-0.0127	0.30481	0.3004	FALSE	TRUE	FALSE	PD	7	130584684	0.0264	466555	0.6291	PD	Parkinson's disease	Parkinson's disease || ||	TRUE	igd	NA	NA	NA	NA	NA	NA	NA	130584684	0.014373	342439	7	1.14551e-110	IGF-1	IGF-1	TRUE	reported	igd	2	TRUE
110	rs12514947	T	G	T	G	-0.22584	-0.0555	0.16555	0.1619	FALSE	FALSE	FALSE	PD	5	132311567	0.0311	468692	0.0736597	PD	Parkinson's disease	Parkinson's disease || ||	TRUE	igd	NA	NA	NA	NA	NA	NA	NA	132311567	0.017722	342439	5	3.43954e-37	IGF-1	IGF-1	TRUE	reported	igd	2	TRUE
111	rs12524110	G	C	G	C	-0.098592	0.0372	0.42694	0.4293	FALSE	TRUE	TRUE	PD	6	52738427	0.0229	468692	0.1041	PD	Parkinson's disease	Parkinson's disease || ||	TRUE	igd	NA	NA	NA	NA	NA	NA	NA	52738427	0.013458	342439	6	2.37465e-13	IGF-1	IGF-1	TRUE	reported	igd	2	FALSE
112	rs12524625	A	G	A	G	0.089286	0.0506	0.33026	0.3248	FALSE	FALSE	FALSE	PD	6	127418688	0.0185	482730	0.00609397	PD	Parkinson's disease	Parkinson's disease || ||	TRUE	igd	NA	NA	NA	NA	NA	NA	NA	127418688	0.014103	342439	6	2.43618e-10	IGF-1	IGF-1	TRUE	reported	igd	2	TRUE
113	rs12595168	C	G	C	G	0.11748	0.0182	0.12633	0.1257	FALSE	TRUE	FALSE	PD	15	74609703	0.0284	482730	0.522001	PD	Parkinson's disease	Parkinson's disease || ||	TRUE	igd	NA	NA	NA	NA	NA	NA	NA	74609703	0.019951	342439	15	3.89906e-09	IGF-1	IGF-1	TRUE	reported	igd	2	TRUE
114	rs1260326	C	T	C	T	0.34413	0.0678	0.6069	0.5801	FALSE	FALSE	FALSE	PD	2	27730940	0.0172	482730	8.23797e-05	PD	Parkinson's disease	Parkinson's disease || ||	TRUE	igd	NA	NA	NA	NA	NA	NA	NA	27730940	0.013461	342439	2	5.05825e-144	IGF-1	IGF-1	TRUE	reported	igd	2	TRUE
115	rs12659034	T	C	T	C	0.21077	0.0301	0.20129	0.2232	FALSE	FALSE	FALSE	PD	5	137773525	0.0211	482730	0.1531	PD	Parkinson's disease	Parkinson's disease || ||	TRUE	igd	NA	NA	NA	NA	NA	NA	NA	137773525	0.016414	342439	5	9.83332e-38	IGF-1	IGF-1	TRUE	reported	igd	2	TRUE
116	rs12699547	T	C	T	C	-0.11698	0.0267	0.37443	0.3653	FALSE	FALSE	FALSE	PD	7	2015970	0.0192	482730	0.1637	PD	Parkinson's disease	Parkinson's disease || ||	TRUE	igd	NA	NA	NA	NA	NA	NA	NA	2015970	0.013627	342439	7	9.18333e-18	IGF-1	IGF-1	TRUE	reported	igd	2	TRUE
117	rs12723255	T	C	T	C	-0.085467	0.0444	0.60159	0.5908	FALSE	FALSE	FALSE	PD	1	21233570	0.0203	482730	0.0286398	PD	Parkinson's disease	Parkinson's disease || ||	TRUE	igd	NA	NA	NA	NA	NA	NA	NA	21233570	0.013459	342439	1	2.14981e-10	IGF-1	IGF-1	TRUE	reported	igd	2	TRUE
118	rs12749024	T	C	T	C	0.40603	0.003	0.15237	0.1492	FALSE	FALSE	FALSE	PD	1	176522365	0.0312	470485	0.9246	PD	Parkinson's disease	Parkinson's disease || ||	TRUE	igd	NA	NA	NA	NA	NA	NA	NA	176522365	0.018653	342439	1	5.49541e-105	IGF-1	IGF-1	TRUE	reported	igd	2	TRUE
119	rs12875646	C	T	C	T	-0.17347	-0.0441	0.050554	0.0506	FALSE	FALSE	FALSE	PD	13	30975860	0.0525	468692	0.4009	PD	Parkinson's disease	Parkinson's disease || ||	TRUE	igd	TRUE	rs12875646	rs117138640	C	T	T	C	30970914	0.030254	342439	13	9.82653e-09	IGF-1	IGF-1	TRUE	reported	igd	2	TRUE
120	rs12908960	A	G	A	G	-0.095768	-0.0161	0.46087	0.4468	FALSE	FALSE	FALSE	PD	15	51545860	0.0188	482730	0.3918	PD	Parkinson's disease	Parkinson's disease || ||	TRUE	igd	NA	NA	NA	NA	NA	NA	NA	51545860	0.013264	342439	15	5.20955e-13	IGF-1	IGF-1	TRUE	reported	igd	2	TRUE
121	rs12935465	C	T	C	T	-0.091483	0.0134	0.49579	0.4968	FALSE	FALSE	FALSE	PD	16	17476853	0.0177	482730	0.4483	PD	Parkinson's disease	Parkinson's disease || ||	TRUE	igd	NA	NA	NA	NA	NA	NA	NA	17476853	0.01319	342439	16	4.04949e-12	IGF-1	IGF-1	TRUE	reported	igd	2	TRUE
122	rs12946467	G	C	G	C	-0.079623	-0.0159	0.39895	0.3964	FALSE	TRUE	FALSE	PD	17	5424129	0.018	480593	0.3771	PD	Parkinson's disease	Parkinson's disease || ||	TRUE	igd	NA	NA	NA	NA	NA	NA	NA	5424129	0.013446	342439	17	3.19279e-09	IGF-1	IGF-1	TRUE	reported	igd	2	TRUE
123	rs12952818	A	G	A	G	-0.1224	0.0339	0.6174	0.5841	FALSE	FALSE	FALSE	PD	17	18008447	0.0171	482730	0.0470999	PD	Parkinson's disease	Parkinson's disease || ||	TRUE	igd	TRUE	rs12952818	rs712265	G	A	G	A	17988591	0.013697	342439	17	4.05229e-19	IGF-1	IGF-1	TRUE	reported	igd	2	TRUE
124	rs12975366	C	T	C	T	-0.10465	0.0122	0.39643	0.4494	FALSE	FALSE	FALSE	PD	19	54759666	0.0232	470485	0.5975	PD	Parkinson's disease	Parkinson's disease || ||	TRUE	igd	TRUE	rs12975366	rs10405357	C	T	C	T	54759361	0.013446	342439	19	7.13017e-15	IGF-1	IGF-1	TRUE	reported	igd	2	TRUE
125	rs12978496	T	C	T	C	0.14928	-0.0235	0.63799	0.6281	FALSE	FALSE	FALSE	PD	19	10816714	0.0182	482730	0.1967	PD	Parkinson's disease	Parkinson's disease || ||	TRUE	igd	NA	NA	NA	NA	NA	NA	NA	10816714	0.013771	342439	19	2.22998e-27	IGF-1	IGF-1	TRUE	reported	igd	2	TRUE
126	rs12979266	T	C	T	C	0.088257	-9e-04	0.30484	0.3029	FALSE	FALSE	FALSE	PD	19	10698210	0.0195	482730	0.9615	PD	Parkinson's disease	Parkinson's disease || ||	TRUE	igd	NA	NA	NA	NA	NA	NA	NA	10698210	0.014308	342439	19	6.91194e-10	IGF-1	IGF-1	TRUE	reported	igd	2	TRUE
127	rs13073970	T	G	T	G	0.12696	-0.0274	0.20845	0.2038	FALSE	FALSE	FALSE	PD	3	170630520	0.0277	468692	0.3226	PD	Parkinson's disease	Parkinson's disease || ||	TRUE	igd	NA	NA	NA	NA	NA	NA	NA	170630520	0.016241	342439	3	5.425e-15	IGF-1	IGF-1	TRUE	reported	igd	2	TRUE
128	rs13178887	C	T	C	T	-0.12465	0.0156	0.38654	0.383	FALSE	FALSE	FALSE	PD	5	88370560	0.0174	482730	0.3714	PD	Parkinson's disease	Parkinson's disease || ||	TRUE	igd	TRUE	rs13178887	rs3850654	C	T	T	C	88355993	0.013507	342439	5	2.75867e-20	IGF-1	IGF-1	TRUE	reported	igd	2	TRUE
129	rs13232120	T	A	T	A	0.18685	0.0144	0.12391	0.1152	FALSE	TRUE	FALSE	PD	7	72983310	0.0264	482730	0.585901	PD	Parkinson's disease	Parkinson's disease || ||	TRUE	igd	NA	NA	NA	NA	NA	NA	NA	72983310	0.019952	342439	7	7.6542e-21	IGF-1	IGF-1	TRUE	reported	igd	2	TRUE
130	rs1327902	G	C	G	C	-0.10531	0.0461	0.82655	0.8328	FALSE	TRUE	FALSE	PD	20	20201578	0.0306	468692	0.1326	PD	Parkinson's disease	Parkinson's disease || ||	TRUE	igd	NA	NA	NA	NA	NA	NA	NA	20201578	0.017703	342439	20	2.69911e-09	IGF-1	IGF-1	TRUE	reported	igd	2	TRUE
131	rs13301073	A	G	A	G	-0.11934	0.0389	0.36844	0.3648	FALSE	FALSE	FALSE	PD	9	128284378	0.0195	482730	0.0466799	PD	Parkinson's disease	Parkinson's disease || ||	TRUE	igd	NA	NA	NA	NA	NA	NA	NA	128284378	0.013655	342439	9	2.34315e-18	IGF-1	IGF-1	TRUE	reported	igd	2	TRUE
132	rs13333965	T	C	T	C	0.085957	-0.0181	0.25541	0.2683	FALSE	FALSE	FALSE	PD	16	12579707	0.0254	468692	0.4764	PD	Parkinson's disease	Parkinson's disease || ||	TRUE	igd	NA	NA	NA	NA	NA	NA	NA	12579707	0.0152	342439	16	1.55891e-08	IGF-1	IGF-1	TRUE	reported	igd	2	TRUE
133	rs13379043	C	T	C	T	-0.12835	-0.0185	0.27915	0.2976	FALSE	FALSE	FALSE	PD	14	74250126	0.02	27693	0.3551	PD	Parkinson's disease	Parkinson's disease || ||	TRUE	igd	NA	NA	NA	NA	NA	NA	NA	74250126	0.01496	342439	14	9.5918e-18	IGF-1	IGF-1	TRUE	reported	igd	2	TRUE
134	rs13418037	T	C	T	C	0.10207	0.0309	0.18669	0.1927	FALSE	FALSE	FALSE	PD	2	218314141	0.0229	482730	0.1763	PD	Parkinson's disease	Parkinson's disease || ||	TRUE	igd	NA	NA	NA	NA	NA	NA	NA	218314141	0.01705	342439	2	2.14482e-09	IGF-1	IGF-1	TRUE	reported	igd	2	TRUE
135	rs1351394	C	T	C	T	0.11898	-0.026	0.50863	0.5262	FALSE	FALSE	FALSE	PD	12	66351826	0.0169	482730	0.1242	PD	Parkinson's disease	Parkinson's disease || ||	TRUE	igd	NA	NA	NA	NA	NA	NA	NA	66351826	0.013193	342439	12	1.91779e-19	IGF-1	IGF-1	TRUE	reported	igd	2	TRUE
136	rs1351893	A	T	A	T	0.15686	-0.0693	0.070611	0.0647	FALSE	TRUE	FALSE	PD	5	173374754	0.0389	482730	0.0750395	PD	Parkinson's disease	Parkinson's disease || ||	TRUE	igd	NA	NA	NA	NA	NA	NA	NA	173374754	0.025841	342439	5	1.27829e-09	IGF-1	IGF-1	TRUE	reported	igd	2	TRUE
137	rs1358860	G	A	G	A	0.12954	0.0293	0.14671	0.1548	FALSE	FALSE	FALSE	PD	9	119350446	0.026	482730	0.2597	PD	Parkinson's disease	Parkinson's disease || ||	TRUE	igd	NA	NA	NA	NA	NA	NA	NA	119350446	0.018613	342439	9	3.4135e-12	IGF-1	IGF-1	TRUE	reported	igd	2	TRUE
138	rs139049173	T	C	T	C	-0.16643	-0.0511	0.069571	0.0701	FALSE	FALSE	FALSE	PD	9	109556807	0.0597	13655	0.3923	PD	Parkinson's disease	Parkinson's disease || ||	TRUE	igd	NA	NA	NA	NA	NA	NA	NA	109556807	0.027714	342439	9	1.91122e-09	IGF-1	IGF-1	TRUE	reported	igd	2	TRUE
139	rs140604451	A	G	A	G	-0.2831	0.0157	0.02474	0.0287	FALSE	FALSE	FALSE	PD	1	110216436	0.0572	482730	0.783	PD	Parkinson's disease	Parkinson's disease || ||	TRUE	igd	NA	NA	NA	NA	NA	NA	NA	110216436	0.042782	342439	1	3.66185e-11	IGF-1	IGF-1	TRUE	reported	igd	2	TRUE
140	rs141497267	T	A	T	A	0.4517	0.0299	0.028776	0.0275	FALSE	TRUE	FALSE	PD	11	2148612	0.0642	482730	0.640801	PD	Parkinson's disease	Parkinson's disease || ||	TRUE	igd	NA	NA	NA	NA	NA	NA	NA	2148612	0.039762	342439	11	6.67729e-30	IGF-1	IGF-1	TRUE	reported	igd	2	TRUE
141	rs141582628	C	G	C	G	0.46642	0.0758	0.0075867	0.0369	FALSE	TRUE	FALSE	PD	12	103402860	0.1512	11518	0.616	PD	Parkinson's disease	Parkinson's disease || ||	TRUE	igd	NA	NA	NA	NA	NA	NA	NA	103402860	0.078366	342439	12	2.65552e-09	IGF-1	IGF-1	TRUE	reported	igd	2	TRUE
142	rs141994610	A	T	A	T	-0.32034	-0.0557	0.029861	0.0324	FALSE	TRUE	FALSE	PD	9	4857443	0.0655	468692	0.3952	PD	Parkinson's disease	Parkinson's disease || ||	TRUE	igd	NA	NA	NA	NA	NA	NA	NA	4857443	0.038813	342439	9	1.5449e-16	IGF-1	IGF-1	TRUE	reported	igd	2	TRUE
143	rs142039417	T	A	T	A	0.67319	0.0512	0.024532	0.0238	FALSE	TRUE	FALSE	PD	17	61988614	0.0701	482730	0.4647	PD	Parkinson's disease	Parkinson's disease || ||	TRUE	igd	NA	NA	NA	NA	NA	NA	NA	61988614	0.043681	342439	17	1.42824e-53	IGF-1	IGF-1	TRUE	reported	igd	2	TRUE
144	rs142998071	T	G	T	G	0.2314	0.0389	0.045881	0.0407	FALSE	FALSE	FALSE	PD	19	47744170	0.0609	470485	0.5234	PD	Parkinson's disease	Parkinson's disease || ||	TRUE	igd	NA	NA	NA	NA	NA	NA	NA	47744170	0.031908	342439	19	4.11434e-13	IGF-1	IGF-1	TRUE	reported	igd	2	TRUE
145	rs1430753	G	A	G	A	-0.10114	-0.0465	0.81236	0.8021	FALSE	FALSE	FALSE	PD	1	68692642	0.0279	468692	0.0956401	PD	Parkinson's disease	Parkinson's disease || ||	TRUE	igd	NA	NA	NA	NA	NA	NA	NA	68692642	0.016888	342439	1	2.11461e-09	IGF-1	IGF-1	TRUE	reported	igd	2	TRUE
146	rs143076454	A	G	A	G	-0.38832	-0.0061	0.018722	0.0187	FALSE	FALSE	FALSE	PD	16	921179	0.0697	482730	0.9301	PD	Parkinson's disease	Parkinson's disease || ||	TRUE	igd	NA	NA	NA	NA	NA	NA	NA	921179	0.048577	342439	16	1.30978e-15	IGF-1	IGF-1	TRUE	reported	igd	2	TRUE
147	rs1431015	C	T	C	T	0.10174	-0.0167	0.59845	0.5935	FALSE	FALSE	FALSE	PD	8	77131580	0.0226	468692	0.4585	PD	Parkinson's disease	Parkinson's disease || ||	TRUE	igd	NA	NA	NA	NA	NA	NA	NA	77131580	0.013462	342439	8	4.11529e-14	IGF-1	IGF-1	TRUE	reported	igd	2	TRUE
148	rs143456174	A	C	A	C	-0.47092	-0.1261	0.0088394	0.0107	FALSE	FALSE	FALSE	PD	12	102415234	0.1963	11518	0.520701	PD	Parkinson's disease	Parkinson's disease || ||	TRUE	igd	NA	NA	NA	NA	NA	NA	NA	102415234	0.075917	342439	12	5.54166e-10	IGF-1	IGF-1	TRUE	reported	igd	2	TRUE
149	rs1444922	G	A	G	A	-0.077971	0.0154	0.37547	0.3878	FALSE	FALSE	FALSE	PD	4	95912221	0.023	468692	0.5033	PD	Parkinson's disease	Parkinson's disease || ||	TRUE	igd	NA	NA	NA	NA	NA	NA	NA	95912221	0.013589	342439	4	9.60041e-09	IGF-1	IGF-1	TRUE	reported	igd	2	TRUE
150	rs144830625	T	C	T	C	0.31708	0.0668	0.025356	0.0189	FALSE	FALSE	FALSE	PD	17	62601428	0.122	463112	0.584201	PD	Parkinson's disease	Parkinson's disease || ||	TRUE	igd	NA	NA	NA	NA	NA	NA	NA	62601428	0.045948	342439	17	5.17369e-12	IGF-1	IGF-1	TRUE	reported	igd	2	TRUE
151	rs146354672	A	G	A	G	-0.5411	-0.0209	0.014512	0.0144	FALSE	FALSE	FALSE	PD	12	102684915	0.0969	468692	0.829	PD	Parkinson's disease	Parkinson's disease || ||	TRUE	igd	NA	NA	NA	NA	NA	NA	NA	102684915	0.055429	342439	12	1.65158e-22	IGF-1	IGF-1	TRUE	reported	igd	2	TRUE
152	rs1465529	C	T	C	T	-0.10555	0.044	0.29983	0.2957	FALSE	FALSE	FALSE	PD	2	231039037	0.0203	482730	0.0302803	PD	Parkinson's disease	Parkinson's disease || ||	TRUE	igd	NA	NA	NA	NA	NA	NA	NA	231039037	0.01438	342439	2	2.14042e-13	IGF-1	IGF-1	TRUE	reported	igd	2	TRUE
153	rs147525635	A	G	A	G	-0.087159	0.0201	0.56121	0.5529	FALSE	FALSE	FALSE	PD	15	43468698	0.0186	482730	0.2775	PD	Parkinson's disease	Parkinson's disease || ||	TRUE	igd	NA	NA	NA	NA	NA	NA	NA	43468698	0.013298	342439	15	5.60273e-11	IGF-1	IGF-1	TRUE	reported	igd	2	TRUE
154	rs147727148	G	C	G	C	-0.1046	0.0357	0.14596	0.1782	FALSE	TRUE	FALSE	PD	15	57002275	0.026	482730	0.1696	PD	Parkinson's disease	Parkinson's disease || ||	TRUE	igd	TRUE	rs147727148	rs7164095	G	C	A	C	57001414	0.018781	342439	15	2.55682e-08	IGF-1	IGF-1	TRUE	reported	igd	2	TRUE
155	rs148710154	C	T	C	T	-0.10393	-0.0108	0.37947	0.4052	FALSE	FALSE	FALSE	PD	3	47211632	0.0171	482730	0.5294	PD	Parkinson's disease	Parkinson's disease || ||	TRUE	igd	TRUE	rs148710154	rs62246451	C	T	T	C	47208986	0.013571	342439	3	1.8906e-14	IGF-1	IGF-1	TRUE	reported	igd	2	TRUE
156	rs1495741	A	G	A	G	-0.14248	0.0146	0.77903	0.7734	FALSE	FALSE	FALSE	PD	8	18272881	0.0201	482730	0.4679	PD	Parkinson's disease	Parkinson's disease || ||	TRUE	igd	NA	NA	NA	NA	NA	NA	NA	18272881	0.015859	342439	8	2.62482e-19	IGF-1	IGF-1	TRUE	reported	igd	2	TRUE
157	rs15052	C	T	C	T	0.099854	-0.0653	0.17839	0.1645	FALSE	FALSE	FALSE	PD	19	41813375	0.0325	471013	0.0441205	PD	Parkinson's disease	Parkinson's disease || ||	TRUE	igd	NA	NA	NA	NA	NA	NA	NA	41813375	0.017254	342439	19	7.15566e-09	IGF-1	IGF-1	TRUE	reported	igd	2	TRUE
158	rs150844304	C	A	C	A	-0.80473	0.0034	0.024542	0.0331	FALSE	FALSE	FALSE	PD	15	43726625	0.0478	482730	0.9436	PD	Parkinson's disease	Parkinson's disease || ||	TRUE	igd	NA	NA	NA	NA	NA	NA	NA	43726625	0.0426	342439	15	1.50314e-79	IGF-1	IGF-1	TRUE	reported	igd	2	TRUE
159	rs150869224	T	C	T	C	0.20938	0.0927	0.031082	0.038	FALSE	FALSE	FALSE	PD	13	45613758	0.0651	466555	0.1541	PD	Parkinson's disease	Parkinson's disease || ||	TRUE	igd	NA	NA	NA	NA	NA	NA	NA	45613758	0.038202	342439	13	4.23614e-08	IGF-1	IGF-1	TRUE	reported	igd	2	TRUE
160	rs150979850	A	G	A	G	0.56751	-0.1915	0.010797	0.0158	FALSE	FALSE	FALSE	PD	7	46901417	0.1304	13655	0.1419	PD	Parkinson's disease	Parkinson's disease || ||	TRUE	igd	NA	NA	NA	NA	NA	NA	NA	46901417	0.067029	342439	7	2.53513e-17	IGF-1	IGF-1	TRUE	reported	igd	2	TRUE
161	rs151245771	A	G	A	G	-0.25207	0.0587	0.025398	0.0223	FALSE	FALSE	FALSE	PD	17	61711824	0.0884	468692	0.5067	PD	Parkinson's disease	Parkinson's disease || ||	TRUE	igd	NA	NA	NA	NA	NA	NA	NA	61711824	0.045012	342439	17	2.14269e-08	IGF-1	IGF-1	TRUE	reported	igd	2	TRUE
162	rs1535793	A	G	A	G	0.12232	-0.0118	0.73472	0.7486	FALSE	FALSE	FALSE	PD	13	47154966	0.0199	482730	0.5543	PD	Parkinson's disease	Parkinson's disease || ||	TRUE	igd	NA	NA	NA	NA	NA	NA	NA	47154966	0.014893	342439	13	2.16222e-16	IGF-1	IGF-1	TRUE	reported	igd	2	TRUE
163	rs1560728	T	G	T	G	0.11993	-0.0409	0.8798	0.8835	FALSE	FALSE	FALSE	PD	19	57469233	0.0356	468692	0.2514	PD	Parkinson's disease	Parkinson's disease || ||	TRUE	igd	NA	NA	NA	NA	NA	NA	NA	57469233	0.02043	342439	19	4.3458e-09	IGF-1	IGF-1	TRUE	reported	igd	2	TRUE
164	rs1562617	A	G	A	G	-0.10512	-0.0277	0.22275	0.2149	FALSE	FALSE	FALSE	PD	2	6384728	0.0273	468692	0.3093	PD	Parkinson's disease	Parkinson's disease || ||	TRUE	igd	NA	NA	NA	NA	NA	NA	NA	6384728	0.01591	342439	2	3.92193e-11	IGF-1	IGF-1	TRUE	reported	igd	2	TRUE
165	rs1564406	C	A	C	A	0.086909	-0.0435	0.70746	0.6979	FALSE	FALSE	FALSE	PD	3	138133412	0.0193	482730	0.0242499	PD	Parkinson's disease	Parkinson's disease || ||	TRUE	igd	NA	NA	NA	NA	NA	NA	NA	138133412	0.014473	342439	3	1.9173e-09	IGF-1	IGF-1	TRUE	reported	igd	2	TRUE
166	rs1659563	G	A	G	A	-0.086476	-0.0402	0.52878	0.5532	FALSE	FALSE	FALSE	PD	15	40740713	0.0173	482730	0.0197601	PD	Parkinson's disease	Parkinson's disease || ||	TRUE	igd	NA	NA	NA	NA	NA	NA	NA	40740713	0.013287	342439	15	7.61553e-11	IGF-1	IGF-1	TRUE	reported	igd	2	TRUE
167	rs168961	G	A	G	A	0.094986	-0.0234	0.4905	0.4848	FALSE	FALSE	FALSE	PD	14	69282930	0.0174	482730	0.1797	PD	Parkinson's disease	Parkinson's disease || ||	TRUE	igd	NA	NA	NA	NA	NA	NA	NA	69282930	0.013212	342439	14	6.51778e-13	IGF-1	IGF-1	TRUE	reported	igd	2	TRUE
168	rs17037452	G	A	G	A	-0.11766	-0.0276	0.16412	0.1557	FALSE	FALSE	FALSE	PD	1	11895675	0.0236	482730	0.242	PD	Parkinson's disease	Parkinson's disease || ||	TRUE	igd	NA	NA	NA	NA	NA	NA	NA	11895675	0.017789	342439	1	3.74714e-11	IGF-1	IGF-1	TRUE	reported	igd	2	TRUE
169	rs17050272	A	G	A	G	-0.11689	0.0102	0.40967	0.4209	FALSE	FALSE	FALSE	PD	2	121306440	0.0191	482730	0.5919	PD	Parkinson's disease	Parkinson's disease || ||	TRUE	igd	NA	NA	NA	NA	NA	NA	NA	121306440	0.013393	342439	2	2.61216e-18	IGF-1	IGF-1	TRUE	reported	igd	2	TRUE
170	rs17106640	A	G	A	G	-0.088713	-0.0237	0.37083	0.3479	FALSE	FALSE	FALSE	PD	14	69419751	0.023	471013	0.3017	PD	Parkinson's disease	Parkinson's disease || ||	TRUE	igd	NA	NA	NA	NA	NA	NA	NA	69419751	0.013734	342439	14	1.0539e-10	IGF-1	IGF-1	TRUE	reported	igd	2	TRUE
171	rs17172759	C	A	C	A	-0.46385	0.1565	0.011324	0.0157	FALSE	FALSE	FALSE	PD	7	46781660	0.1035	467813	0.1305	PD	Parkinson's disease	Parkinson's disease || ||	TRUE	igd	NA	NA	NA	NA	NA	NA	NA	46781660	0.062699	342439	7	1.38484e-13	IGF-1	IGF-1	TRUE	reported	igd	2	TRUE
172	rs17258904	G	A	G	A	0.097086	-0.0119	0.27855	0.2762	FALSE	FALSE	FALSE	PD	6	21928131	0.0248	468692	0.631499	PD	Parkinson's disease	Parkinson's disease || ||	TRUE	igd	NA	NA	NA	NA	NA	NA	NA	21928131	0.014698	342439	6	3.97649e-11	IGF-1	IGF-1	TRUE	reported	igd	2	TRUE
173	rs17265513	C	T	C	T	-0.12158	0.007	0.19928	0.1969	FALSE	FALSE	FALSE	PD	20	39832628	0.0211	482730	0.740901	PD	Parkinson's disease	Parkinson's disease || ||	TRUE	igd	NA	NA	NA	NA	NA	NA	NA	39832628	0.016481	342439	20	1.6263e-13	IGF-1	IGF-1	TRUE	reported	igd	2	TRUE
174	rs17289223	T	A	T	A	0.079678	0.0174	0.3876	0.3708	FALSE	TRUE	FALSE	PD	2	172422167	0.0207	482730	0.3992	PD	Parkinson's disease	Parkinson's disease || ||	TRUE	igd	NA	NA	NA	NA	NA	NA	NA	172422167	0.013517	342439	2	3.75431e-09	IGF-1	IGF-1	TRUE	reported	igd	2	TRUE
175	rs17299478	T	C	T	C	-0.16464	-0.0044	0.16923	0.1513	FALSE	FALSE	FALSE	PD	16	69775500	0.0247	482730	0.8582	PD	Parkinson's disease	Parkinson's disease || ||	TRUE	igd	NA	NA	NA	NA	NA	NA	NA	69775500	0.017639	342439	16	1.02612e-20	IGF-1	IGF-1	TRUE	reported	igd	2	TRUE
176	rs17400325	C	T	C	T	0.29459	0.0194	0.040964	0.0465	FALSE	FALSE	FALSE	PD	2	178565913	0.0418	482730	0.643	PD	Parkinson's disease	Parkinson's disease || ||	TRUE	igd	NA	NA	NA	NA	NA	NA	NA	178565913	0.033208	342439	2	7.28618e-19	IGF-1	IGF-1	TRUE	reported	igd	2	TRUE
177	rs17429745	T	G	T	G	-0.13679	-0.0532	0.30932	0.3195	FALSE	FALSE	FALSE	PD	4	106038169	0.0235	470485	0.0236701	PD	Parkinson's disease	Parkinson's disease || ||	TRUE	igd	NA	NA	NA	NA	NA	NA	NA	106038169	0.014323	342439	4	1.30737e-21	IGF-1	IGF-1	TRUE	reported	igd	2	TRUE
178	rs174554	G	A	G	A	-0.11821	0.0035	0.34471	0.3275	FALSE	FALSE	FALSE	PD	11	61579463	0.0179	482730	0.846	PD	Parkinson's disease	Parkinson's disease || ||	TRUE	igd	NA	NA	NA	NA	NA	NA	NA	61579463	0.013859	342439	11	1.47367e-17	IGF-1	IGF-1	TRUE	reported	igd	2	TRUE
179	rs17463979	G	A	G	A	0.12101	-0.0374	0.099457	0.0927	FALSE	FALSE	FALSE	PD	3	190938045	0.0398	468692	0.3476	PD	Parkinson's disease	Parkinson's disease || ||	TRUE	igd	NA	NA	NA	NA	NA	NA	NA	190938045	0.022154	342439	3	4.70923e-08	IGF-1	IGF-1	TRUE	reported	igd	2	TRUE
180	rs175043	A	G	A	G	-0.092713	0.0012	0.46636	0.4557	FALSE	FALSE	FALSE	PD	14	75475275	0.0178	480593	0.9458	PD	Parkinson's disease	Parkinson's disease || ||	TRUE	igd	TRUE	rs175043	rs175045	A	G	C	A	75471803	0.013234	342439	14	2.45923e-12	IGF-1	IGF-1	TRUE	reported	igd	2	TRUE
181	rs17597773	G	C	G	C	-0.239	-0.0086	0.24547	0.2428	FALSE	TRUE	FALSE	PD	1	221054761	0.0208	482730	0.681299	PD	Parkinson's disease	Parkinson's disease || ||	TRUE	igd	NA	NA	NA	NA	NA	NA	NA	221054761	0.015308	342439	1	6.25605e-55	IGF-1	IGF-1	TRUE	reported	igd	2	TRUE
182	rs17610727	G	A	G	A	0.082549	0.0141	0.28205	0.2882	FALSE	FALSE	FALSE	PD	4	20453622	0.0247	468692	0.568499	PD	Parkinson's disease	Parkinson's disease || ||	TRUE	igd	NA	NA	NA	NA	NA	NA	NA	20453622	0.014724	342439	4	2.06562e-08	IGF-1	IGF-1	TRUE	reported	igd	2	TRUE
183	rs1786342	C	T	C	T	-0.091774	0.0109	0.39693	0.4004	FALSE	FALSE	FALSE	PD	8	101676363	0.0227	468692	0.631499	PD	Parkinson's disease	Parkinson's disease || ||	TRUE	igd	NA	NA	NA	NA	NA	NA	NA	101676363	0.01348	342439	8	9.9106e-12	IGF-1	IGF-1	TRUE	reported	igd	2	TRUE
184	rs1800574	T	C	T	C	0.80111	0.0086	0.0291	0.0312	FALSE	FALSE	FALSE	PD	12	121416864	0.0497	482730	0.863	PD	Parkinson's disease	Parkinson's disease || ||	TRUE	igd	NA	NA	NA	NA	NA	NA	NA	121416864	0.039108	342439	12	3.3458e-93	IGF-1	IGF-1	TRUE	reported	igd	2	TRUE
185	rs1806701	T	C	T	C	0.080603	0.0202	0.28086	0.2522	FALSE	FALSE	FALSE	PD	2	152931410	0.0257	468692	0.4329	PD	Parkinson's disease	Parkinson's disease || ||	TRUE	igd	TRUE	rs1806701	rs10803934	T	C	A	G	152930192	0.01478	342439	2	4.94083e-08	IGF-1	IGF-1	TRUE	reported	igd	2	TRUE
186	rs1815009	T	C	T	C	0.11741	-0.0252	0.75318	0.7574	FALSE	FALSE	FALSE	PD	15	99504671	0.0235	480409	0.2838	PD	Parkinson's disease	Parkinson's disease || ||	TRUE	igd	NA	NA	NA	NA	NA	NA	NA	99504671	0.015338	342439	15	1.93508e-14	IGF-1	IGF-1	TRUE	reported	igd	2	TRUE
187	rs1832007	G	A	G	A	0.30271	0.0071	0.15505	0.1415	FALSE	FALSE	FALSE	PD	10	5254847	0.0253	480593	0.7792	PD	Parkinson's disease	Parkinson's disease || ||	TRUE	igd	NA	NA	NA	NA	NA	NA	NA	5254847	0.018209	342439	10	4.93401e-62	IGF-1	IGF-1	TRUE	reported	igd	2	TRUE
188	rs1845486	A	G	A	G	0.077759	-0.0085	0.67813	0.6764	FALSE	FALSE	FALSE	PD	5	111241454	0.0201	482730	0.6721	PD	Parkinson's disease	Parkinson's disease || ||	TRUE	igd	NA	NA	NA	NA	NA	NA	NA	111241454	0.014124	342439	5	3.68757e-08	IGF-1	IGF-1	TRUE	reported	igd	2	TRUE
189	rs185799410	T	G	T	G	-0.34796	-0.0295	0.02584	0.0306	FALSE	FALSE	FALSE	PD	20	57466093	0.0681	469486	0.6643	PD	Parkinson's disease	Parkinson's disease || ||	TRUE	igd	NA	NA	NA	NA	NA	NA	NA	57466093	0.042134	342439	20	1.48218e-16	IGF-1	IGF-1	TRUE	reported	igd	2	TRUE
190	rs186301887	A	G	A	G	-0.25967	-0.015	0.02709	0.0248	FALSE	FALSE	FALSE	PD	6	127230341	0.0784	469486	0.8486	PD	Parkinson's disease	Parkinson's disease || ||	TRUE	igd	NA	NA	NA	NA	NA	NA	NA	127230341	0.040983	342439	6	2.36189e-10	IGF-1	IGF-1	TRUE	reported	igd	2	TRUE
191	rs1867348	T	C	T	C	-0.13734	0.029	0.077048	0.0841	FALSE	FALSE	FALSE	PD	6	160456163	0.0345	482730	0.4007	PD	Parkinson's disease	Parkinson's disease || ||	TRUE	igd	NA	NA	NA	NA	NA	NA	NA	160456163	0.02485	342439	6	3.26573e-08	IGF-1	IGF-1	TRUE	reported	igd	2	TRUE
192	rs1875796	T	C	T	C	0.073474	-0.0106	0.47565	0.474	FALSE	FALSE	FALSE	PD	3	12447153	0.0223	468692	0.634699	PD	Parkinson's disease	Parkinson's disease || ||	TRUE	igd	TRUE	rs1875796	rs1151999	T	C	G	T	12443657	0.013179	342439	3	2.47862e-08	IGF-1	IGF-1	TRUE	reported	igd	2	TRUE
193	rs1883711	C	G	C	G	-0.27536	-0.0546	0.031047	0.0376	FALSE	TRUE	FALSE	PD	20	39179822	0.0695	468692	0.4319	PD	Parkinson's disease	Parkinson's disease || ||	TRUE	igd	NA	NA	NA	NA	NA	NA	NA	39179822	0.038693	342439	20	1.10866e-12	IGF-1	IGF-1	TRUE	reported	igd	2	TRUE
194	rs1927693	A	G	A	G	0.10289	-0.0072	0.38483	0.4108	FALSE	FALSE	FALSE	PD	6	25414846	0.0198	482730	0.715599	PD	Parkinson's disease	Parkinson's disease || ||	TRUE	igd	NA	NA	NA	NA	NA	NA	NA	25414846	0.013614	342439	6	4.11434e-14	IGF-1	IGF-1	TRUE	reported	igd	2	TRUE
195	rs1980328	C	A	C	A	-0.11416	0.0128	0.11966	0.1211	FALSE	FALSE	FALSE	PD	6	161475528	0.0301	482730	0.670101	PD	Parkinson's disease	Parkinson's disease || ||	TRUE	igd	NA	NA	NA	NA	NA	NA	NA	161475528	0.020322	342439	6	1.93968e-08	IGF-1	IGF-1	TRUE	reported	igd	2	TRUE
196	rs1986692	G	A	G	A	0.085655	0.0287	0.38167	0.3938	FALSE	FALSE	FALSE	PD	7	133743393	0.0228	468692	0.2079	PD	Parkinson's disease	Parkinson's disease || ||	TRUE	igd	NA	NA	NA	NA	NA	NA	NA	133743393	0.013647	342439	7	3.4696e-10	IGF-1	IGF-1	TRUE	reported	igd	2	TRUE
197	rs1994147	A	T	A	T	0.13053	-0.0197	0.29626	0.2915	FALSE	TRUE	FALSE	PD	15	95829524	0.03	13655	0.511	PD	Parkinson's disease	Parkinson's disease || ||	TRUE	igd	NA	NA	NA	NA	NA	NA	NA	95829524	0.014865	342439	15	1.62032e-18	IGF-1	IGF-1	TRUE	reported	igd	2	TRUE
198	rs1997833	C	T	C	T	0.079427	0.0262	0.29972	0.2897	FALSE	FALSE	FALSE	PD	20	39690342	0.0184	482730	0.1542	PD	Parkinson's disease	Parkinson's disease || ||	TRUE	igd	NA	NA	NA	NA	NA	NA	NA	39690342	0.014394	342439	20	3.42918e-08	IGF-1	IGF-1	TRUE	reported	igd	2	TRUE
199	rs2006122	T	A	T	A	0.19526	-0.027	0.27075	0.2638	FALSE	TRUE	FALSE	PD	17	61987405	0.021	482730	0.1991	PD	Parkinson's disease	Parkinson's disease || ||	TRUE	igd	NA	NA	NA	NA	NA	NA	NA	61987405	0.014895	342439	17	2.97577e-39	IGF-1	IGF-1	TRUE	reported	igd	2	TRUE
200	rs201385281	C	A	C	A	-0.10414	-0.0042	0.1542	0.1568	FALSE	FALSE	FALSE	PD	3	41873097	0.0231	482730	0.8576	PD	Parkinson's disease	Parkinson's disease || ||	TRUE	igd	TRUE	rs201385281	rs113213296	C	A	A	G	41870629	0.018285	342439	3	1.2335e-08	IGF-1	IGF-1	TRUE	reported	igd	2	TRUE
201	rs201869658	A	C	A	C	0.11232	0.0037	0.82261	0.1877	FALSE	FALSE	FALSE	PD	1	44433864	0.0215	482730	0.8626	PD	Parkinson's disease	Parkinson's disease || ||	TRUE	igd	TRUE	rs201869658	rs7412307	C	A	C	G	44377305	0.017689	342439	1	2.1566e-10	IGF-1	IGF-1	TRUE	reported	igd	2	TRUE
202	rs2028388	C	T	C	T	0.081066	0.0165	0.38719	0.3994	FALSE	FALSE	FALSE	PD	15	89107936	0.0199	482730	0.4073	PD	Parkinson's disease	Parkinson's disease || ||	TRUE	igd	NA	NA	NA	NA	NA	NA	NA	89107936	0.013559	342439	15	2.25362e-09	IGF-1	IGF-1	TRUE	reported	igd	2	TRUE
203	rs2042253	C	T	C	T	-0.11366	-0.0113	0.24223	0.2406	FALSE	FALSE	FALSE	PD	5	143059433	0.0261	468692	0.665301	PD	Parkinson's disease	Parkinson's disease || ||	TRUE	igd	NA	NA	NA	NA	NA	NA	NA	143059433	0.015392	342439	5	1.53532e-13	IGF-1	IGF-1	TRUE	reported	igd	2	TRUE
204	rs2046330	C	A	C	A	-0.10733	0.0023	0.25675	0.2553	FALSE	FALSE	FALSE	PD	4	39413861	0.0253	470485	0.929	PD	Parkinson's disease	Parkinson's disease || ||	TRUE	igd	NA	NA	NA	NA	NA	NA	NA	39413861	0.015203	342439	4	1.67533e-12	IGF-1	IGF-1	TRUE	reported	igd	2	TRUE
205	rs2048672	A	C	A	C	-0.09695	-0.0368	0.29064	0.2857	FALSE	FALSE	FALSE	PD	7	130653851	0.0248	468876	0.1378	PD	Parkinson's disease	Parkinson's disease || ||	TRUE	igd	NA	NA	NA	NA	NA	NA	NA	130653851	0.014514	342439	7	2.39994e-11	IGF-1	IGF-1	TRUE	reported	igd	2	TRUE
206	rs2153960	A	G	A	G	0.26867	-0.0079	0.7123	0.69	FALSE	FALSE	FALSE	PD	6	108988184	0.0183	482730	0.6643	PD	Parkinson's disease	Parkinson's disease || ||	TRUE	igd	NA	NA	NA	NA	NA	NA	NA	108988184	0.014514	342439	6	1.81259e-76	IGF-1	IGF-1	TRUE	reported	igd	2	TRUE
207	rs2171126	T	C	T	C	0.091914	-0.0262	0.5073	0.4956	FALSE	FALSE	FALSE	PD	12	94167220	0.0223	468692	0.2396	PD	Parkinson's disease	Parkinson's disease || ||	TRUE	igd	NA	NA	NA	NA	NA	NA	NA	94167220	0.013223	342439	12	3.62994e-12	IGF-1	IGF-1	TRUE	reported	igd	2	TRUE
208	rs2208030	C	T	C	T	-0.098636	-0.059	0.5048	0.5249	FALSE	FALSE	FALSE	PD	20	3355567	0.0177	482730	0.000870001	PD	Parkinson's disease	Parkinson's disease || ||	TRUE	igd	NA	NA	NA	NA	NA	NA	NA	3355567	0.013182	342439	20	7.30466e-14	IGF-1	IGF-1	TRUE	reported	igd	2	TRUE
209	rs2223579	T	G	T	G	0.11163	0.0238	0.81934	0.8166	FALSE	FALSE	FALSE	PD	1	176453688	0.0296	468692	0.4204	PD	Parkinson's disease	Parkinson's disease || ||	TRUE	igd	NA	NA	NA	NA	NA	NA	NA	176453688	0.017213	342439	1	8.87565e-11	IGF-1	IGF-1	TRUE	reported	igd	2	TRUE
210	rs2227819	T	C	T	C	0.12026	0.001	0.11389	0.1008	FALSE	FALSE	FALSE	PD	5	76012745	0.0319	482730	0.9742	PD	Parkinson's disease	Parkinson's disease || ||	TRUE	igd	NA	NA	NA	NA	NA	NA	NA	76012745	0.020864	342439	5	8.20616e-09	IGF-1	IGF-1	TRUE	reported	igd	2	TRUE
211	rs2228078	C	T	C	T	0.33327	-0.0373	0.014965	0.0144	FALSE	FALSE	FALSE	PD	7	31018852	0.0764	482730	0.624901	PD	Parkinson's disease	Parkinson's disease || ||	TRUE	igd	NA	NA	NA	NA	NA	NA	NA	31018852	0.054233	342439	7	7.99797e-10	IGF-1	IGF-1	TRUE	reported	igd	2	TRUE
212	rs2268829	A	G	A	G	-0.10271	0.0078	0.78584	0.7791	FALSE	FALSE	FALSE	PD	3	185989567	0.0202	482730	0.6983	PD	Parkinson's disease	Parkinson's disease || ||	TRUE	igd	NA	NA	NA	NA	NA	NA	NA	185989567	0.016059	342439	3	1.60059e-10	IGF-1	IGF-1	TRUE	reported	igd	2	TRUE
213	rs2268879	C	T	C	T	-0.077704	-0.0157	0.58386	0.5816	FALSE	FALSE	FALSE	PD	20	25177805	0.0186	482730	0.3987	PD	Parkinson's disease	Parkinson's disease || ||	TRUE	igd	NA	NA	NA	NA	NA	NA	NA	25177805	0.013474	342439	20	8.08556e-09	IGF-1	IGF-1	TRUE	reported	igd	2	TRUE
214	rs2281071	A	G	A	G	0.092676	0.006	0.3428	0.349	FALSE	FALSE	FALSE	PD	6	25622212	0.0182	482730	0.7435	PD	Parkinson's disease	Parkinson's disease || ||	TRUE	igd	NA	NA	NA	NA	NA	NA	NA	25622212	0.013905	342439	6	2.65461e-11	IGF-1	IGF-1	TRUE	reported	igd	2	TRUE
215	rs2287921	C	T	C	T	-0.15757	-0.0161	0.53903	0.5067	FALSE	FALSE	FALSE	PD	19	49228272	0.017	482730	0.342	PD	Parkinson's disease	Parkinson's disease || ||	TRUE	igd	NA	NA	NA	NA	NA	NA	NA	49228272	0.013238	342439	19	1.15824e-32	IGF-1	IGF-1	TRUE	reported	igd	2	TRUE
216	rs2378662	A	G	A	G	-0.092351	-0.0195	0.54227	0.5485	FALSE	FALSE	FALSE	PD	9	86707289	0.0181	482730	0.2814	PD	Parkinson's disease	Parkinson's disease || ||	TRUE	igd	NA	NA	NA	NA	NA	NA	NA	86707289	0.013269	342439	9	3.40722e-12	IGF-1	IGF-1	TRUE	reported	igd	2	TRUE
217	rs2395655	G	A	G	A	-0.076431	0.0062	0.37856	0.405	FALSE	FALSE	FALSE	PD	6	36645696	0.0182	482730	0.7338	PD	Parkinson's disease	Parkinson's disease || ||	TRUE	igd	NA	NA	NA	NA	NA	NA	NA	36645696	0.01361	342439	6	1.96011e-08	IGF-1	IGF-1	TRUE	reported	igd	2	TRUE
218	rs2457571	C	T	C	T	-0.074212	-0.0179	0.46905	0.5047	FALSE	FALSE	FALSE	PD	6	160834828	0.0178	482730	0.3159	PD	Parkinson's disease	Parkinson's disease || ||	TRUE	igd	NA	NA	NA	NA	NA	NA	NA	160834828	0.013203	342439	6	1.90138e-08	IGF-1	IGF-1	TRUE	reported	igd	2	TRUE
219	rs247929	C	G	C	G	0.083161	0.0593	0.50555	0.5158	FALSE	TRUE	TRUE	PD	12	46294908	0.0173	482730	0.000622501	PD	Parkinson's disease	Parkinson's disease || ||	TRUE	igd	NA	NA	NA	NA	NA	NA	NA	46294908	0.013184	342439	12	2.83433e-10	IGF-1	IGF-1	TRUE	reported	igd	2	FALSE
220	rs2512522	C	G	C	G	-0.12219	-0.0513	0.16343	0.1675	FALSE	TRUE	FALSE	PD	11	77925855	0.0231	482730	0.0265198	PD	Parkinson's disease	Parkinson's disease || ||	TRUE	igd	NA	NA	NA	NA	NA	NA	NA	77925855	0.017798	342439	11	6.6512e-12	IGF-1	IGF-1	TRUE	reported	igd	2	TRUE
221	rs2571104	C	T	C	T	-0.075867	-0.034	0.6328	0.6611	FALSE	FALSE	FALSE	PD	19	44848086	0.0187	482730	0.0700906	PD	Parkinson's disease	Parkinson's disease || ||	TRUE	igd	TRUE	rs2571104	rs1434574	T	C	G	T	44840789	0.013653	342439	19	2.75068e-08	IGF-1	IGF-1	TRUE	reported	igd	2	TRUE
222	rs258775	C	A	C	A	-0.14151	-0.0037	0.17274	0.173	FALSE	FALSE	FALSE	PD	5	142564823	0.0265	482730	0.8894	PD	Parkinson's disease	Parkinson's disease || ||	TRUE	igd	NA	NA	NA	NA	NA	NA	NA	142564823	0.017426	342439	5	4.65479e-16	IGF-1	IGF-1	TRUE	reported	igd	2	TRUE
223	rs2607748	C	T	C	T	0.087022	0.0051	0.43657	0.4127	FALSE	FALSE	FALSE	PD	3	14158725	0.0183	482730	0.782499	PD	Parkinson's disease	Parkinson's disease || ||	TRUE	igd	NA	NA	NA	NA	NA	NA	NA	14158725	0.013285	342439	3	5.73852e-11	IGF-1	IGF-1	TRUE	reported	igd	2	TRUE
224	rs2678424	T	C	T	C	0.11762	-0.0084	0.83071	0.8256	FALSE	FALSE	FALSE	PD	15	62527324	0.0297	468692	0.777499	PD	Parkinson's disease	Parkinson's disease || ||	TRUE	igd	NA	NA	NA	NA	NA	NA	NA	62527324	0.017659	342439	15	2.73338e-11	IGF-1	IGF-1	TRUE	reported	igd	2	TRUE
225	rs26822	G	A	G	A	0.087042	-0.0439	0.32674	0.3101	FALSE	FALSE	FALSE	PD	5	102518795	0.0197	480593	0.02601	PD	Parkinson's disease	Parkinson's disease || ||	TRUE	igd	NA	NA	NA	NA	NA	NA	NA	102518795	0.014075	342439	5	6.2464e-10	IGF-1	IGF-1	TRUE	reported	igd	2	TRUE
226	rs2710634	C	T	C	T	0.082614	0.027	0.52369	0.5153	FALSE	FALSE	FALSE	PD	2	32808804	0.0171	482730	0.1148	PD	Parkinson's disease	Parkinson's disease || ||	TRUE	igd	NA	NA	NA	NA	NA	NA	NA	32808804	0.013215	342439	2	4.07427e-10	IGF-1	IGF-1	TRUE	reported	igd	2	TRUE
227	rs271234	A	G	A	G	0.10817	0.0084	0.15073	0.1519	FALSE	FALSE	FALSE	PD	5	53075037	0.0308	468692	0.786001	PD	Parkinson's disease	Parkinson's disease || ||	TRUE	igd	NA	NA	NA	NA	NA	NA	NA	53075037	0.018437	342439	5	4.43496e-09	IGF-1	IGF-1	TRUE	reported	igd	2	TRUE
228	rs2724373	T	C	T	C	-0.10261	-0.0271	0.35682	0.3525	FALSE	FALSE	FALSE	PD	1	207999200	0.02	482730	0.1763	PD	Parkinson's disease	Parkinson's disease || ||	TRUE	igd	NA	NA	NA	NA	NA	NA	NA	207999200	0.013739	342439	1	8.13392e-14	IGF-1	IGF-1	TRUE	reported	igd	2	TRUE
229	rs272693	A	G	A	G	0.09654	0.0166	0.79526	0.794	FALSE	FALSE	FALSE	PD	7	24091130	0.0273	468692	0.5443	PD	Parkinson's disease	Parkinson's disease || ||	TRUE	igd	NA	NA	NA	NA	NA	NA	NA	24091130	0.016355	342439	7	3.5803e-09	IGF-1	IGF-1	TRUE	reported	igd	2	TRUE
230	rs2737205	C	T	C	T	-0.13117	0.0148	0.56095	0.5755	FALSE	FALSE	FALSE	PD	8	116610180	0.0183	480593	0.4177	PD	Parkinson's disease	Parkinson's disease || ||	TRUE	igd	NA	NA	NA	NA	NA	NA	NA	116610180	0.013325	342439	8	7.31139e-23	IGF-1	IGF-1	TRUE	reported	igd	2	TRUE
231	rs273956	G	A	G	A	-0.10786	-0.0472	0.5839	0.5728	FALSE	FALSE	FALSE	PD	7	137603188	0.0178	482730	0.00811409	PD	Parkinson's disease	Parkinson's disease || ||	TRUE	igd	NA	NA	NA	NA	NA	NA	NA	137603188	0.013364	342439	7	6.9759e-16	IGF-1	IGF-1	TRUE	reported	igd	2	TRUE
232	rs2745206	C	T	C	T	0.28491	0.0595	0.69707	0.7005	FALSE	FALSE	FALSE	PD	16	1844590	0.0188	482730	0.00154099	PD	Parkinson's disease	Parkinson's disease || ||	TRUE	igd	NA	NA	NA	NA	NA	NA	NA	1844590	0.01433	342439	16	6.64508e-88	IGF-1	IGF-1	TRUE	reported	igd	2	TRUE
233	rs2801482	G	A	G	A	0.25051	0.0153	0.024278	0.0405	FALSE	FALSE	FALSE	PD	10	12459773	0.0633	468692	0.8092	PD	Parkinson's disease	Parkinson's disease || ||	TRUE	igd	NA	NA	NA	NA	NA	NA	NA	12459773	0.043193	342439	10	6.64997e-09	IGF-1	IGF-1	TRUE	reported	igd	2	TRUE
234	rs2802951	G	A	G	A	-0.089262	0.0141	0.71689	0.7159	FALSE	FALSE	FALSE	PD	1	235014202	0.0229	482730	0.5392	PD	Parkinson's disease	Parkinson's disease || ||	TRUE	igd	TRUE	rs2802951	rs2802952	A	G	G	A	235014058	0.014635	342439	1	1.0676e-09	IGF-1	IGF-1	TRUE	reported	igd	2	TRUE
235	rs281420	G	A	G	A	0.16716	0.0062	0.46785	0.47	FALSE	FALSE	FALSE	PD	19	10437954	0.0175	482730	0.724101	PD	Parkinson's disease	Parkinson's disease || ||	TRUE	igd	NA	NA	NA	NA	NA	NA	NA	10437954	0.013254	342439	19	1.85524e-36	IGF-1	IGF-1	TRUE	reported	igd	2	TRUE
236	rs281438	G	T	G	T	-0.089434	-0.0168	0.3035	0.2925	FALSE	FALSE	FALSE	PD	19	10399375	0.0188	482730	0.3702	PD	Parkinson's disease	Parkinson's disease || ||	TRUE	igd	NA	NA	NA	NA	NA	NA	NA	10399375	0.01434	342439	19	4.47569e-10	IGF-1	IGF-1	TRUE	reported	igd	2	TRUE
237	rs282178	A	C	A	C	0.097259	0.0131	0.22366	0.2304	FALSE	FALSE	FALSE	PD	1	26899687	0.0291	27693	0.653301	PD	Parkinson's disease	Parkinson's disease || ||	TRUE	igd	NA	NA	NA	NA	NA	NA	NA	26899687	0.017201	342439	1	1.5678e-08	IGF-1	IGF-1	TRUE	reported	igd	2	TRUE
238	rs28360855	A	G	A	G	0.07543	0.0039	0.59701	0.587	FALSE	FALSE	FALSE	PD	15	67458805	0.018	482730	0.8279	PD	Parkinson's disease	Parkinson's disease || ||	TRUE	igd	NA	NA	NA	NA	NA	NA	NA	67458805	0.013468	342439	15	2.13491e-08	IGF-1	IGF-1	TRUE	reported	igd	2	TRUE
239	rs28396553	T	C	T	C	0.077048	0.0013	0.58661	0.5745	FALSE	FALSE	FALSE	PD	14	36673392	0.0194	482730	0.946	PD	Parkinson's disease	Parkinson's disease || ||	TRUE	igd	NA	NA	NA	NA	NA	NA	NA	36673392	0.01345	342439	14	1.01471e-08	IGF-1	IGF-1	TRUE	reported	igd	2	TRUE
240	rs2846579	T	C	T	C	0.10476	0.0257	0.1435	0.1287	FALSE	FALSE	FALSE	PD	18	902266	0.0345	468692	0.4562	PD	Parkinson's disease	Parkinson's disease || ||	TRUE	igd	TRUE	rs2846579	rs2846808	T	C	A	G	901897	0.019142	342439	18	4.42772e-08	IGF-1	IGF-1	TRUE	reported	igd	2	TRUE
241	rs28489942	C	T	C	T	0.097226	0.007	0.34975	0.3511	FALSE	FALSE	FALSE	PD	2	27368588	0.0186	482730	0.7082	PD	Parkinson's disease	Parkinson's disease || ||	TRUE	igd	NA	NA	NA	NA	NA	NA	NA	27368588	0.013801	342439	2	1.8608e-12	IGF-1	IGF-1	TRUE	reported	igd	2	TRUE
242	rs28532217	T	C	T	C	0.19382	0.1392	0.12143	0.1684	FALSE	FALSE	FALSE	PD	6	32631807	0.0892	6629	0.1186	PD	Parkinson's disease	Parkinson's disease || ||	TRUE	igd	TRUE	rs28532217	rs71542456	T	C	G	A	32623887	0.020208	342439	6	8.7579e-22	IGF-1	IGF-1	TRUE	reported	igd	2	TRUE
243	rs2853951	T	C	T	C	0.1342	-0.0043	0.58742	0.6366	FALSE	FALSE	FALSE	PD	6	31236115	0.0198	480593	0.8268	PD	Parkinson's disease	Parkinson's disease || ||	TRUE	igd	NA	NA	NA	NA	NA	NA	NA	31236115	0.013394	342439	6	1.26386e-23	IGF-1	IGF-1	TRUE	reported	igd	2	TRUE
244	rs2854746	C	G	C	G	-0.24801	0.0033	0.39926	0.4279	FALSE	TRUE	TRUE	PD	7	45960645	0.0179	482730	0.8548	PD	Parkinson's disease	Parkinson's disease || ||	TRUE	igd	NA	NA	NA	NA	NA	NA	NA	45960645	0.013534	342439	7	5.67153e-75	IGF-1	IGF-1	TRUE	reported	igd	2	FALSE
245	rs2856268	C	T	C	T	0.075871	-0.015	0.38857	0.4003	FALSE	FALSE	FALSE	PD	15	89883520	0.0183	482730	0.4118	PD	Parkinson's disease	Parkinson's disease || ||	TRUE	igd	TRUE	rs2856268	rs1006660	C	T	C	T	89878391	0.013564	342439	15	2.22659e-08	IGF-1	IGF-1	TRUE	reported	igd	2	TRUE
246	rs2856321	A	G	A	G	-0.13689	-0.0012	0.63933	0.6519	FALSE	FALSE	FALSE	PD	12	11855773	0.0176	482730	0.9436	PD	Parkinson's disease	Parkinson's disease || ||	TRUE	igd	NA	NA	NA	NA	NA	NA	NA	11855773	0.01371	342439	12	1.79473e-23	IGF-1	IGF-1	TRUE	reported	igd	2	TRUE
247	rs2877976	A	G	A	G	-0.10841	-0.0177	0.84914	0.8375	FALSE	FALSE	FALSE	PD	17	57732773	0.0259	482730	0.4952	PD	Parkinson's disease	Parkinson's disease || ||	TRUE	igd	NA	NA	NA	NA	NA	NA	NA	57732773	0.018383	342439	17	3.70331e-09	IGF-1	IGF-1	TRUE	reported	igd	2	TRUE
248	rs2896395	C	T	C	T	0.082042	-0.0181	0.70671	0.7118	FALSE	FALSE	FALSE	PD	7	127511705	0.0215	482730	0.4003	PD	Parkinson's disease	Parkinson's disease || ||	TRUE	igd	NA	NA	NA	NA	NA	NA	NA	127511705	0.014465	342439	7	1.4141e-08	IGF-1	IGF-1	TRUE	reported	igd	2	TRUE
249	rs296361	A	G	A	G	0.13343	-0.0177	0.16504	0.1588	FALSE	FALSE	FALSE	PD	19	48389363	0.0329	466555	0.5903	PD	Parkinson's disease	Parkinson's disease || ||	TRUE	igd	NA	NA	NA	NA	NA	NA	NA	48389363	0.0178	342439	19	6.59781e-14	IGF-1	IGF-1	TRUE	reported	igd	2	TRUE
250	rs3008051	T	C	T	C	-0.078221	0.0119	0.58558	0.6015	FALSE	FALSE	FALSE	PD	6	166064315	0.0237	468692	0.6167	PD	Parkinson's disease	Parkinson's disease || ||	TRUE	igd	NA	NA	NA	NA	NA	NA	NA	166064315	0.013393	342439	6	5.21615e-09	IGF-1	IGF-1	TRUE	reported	igd	2	TRUE
251	rs31196	A	C	A	C	-0.072795	-0.0148	0.57196	0.571	FALSE	FALSE	FALSE	PD	5	158300798	0.0197	482730	0.454099	PD	Parkinson's disease	Parkinson's disease || ||	TRUE	igd	NA	NA	NA	NA	NA	NA	NA	158300798	0.013309	342439	5	4.51502e-08	IGF-1	IGF-1	TRUE	reported	igd	2	TRUE
252	rs3131646	T	G	T	G	-0.084588	0.0468	0.30336	0.2937	FALSE	FALSE	FALSE	PD	1	40383552	0.0246	468692	0.0573601	PD	Parkinson's disease	Parkinson's disease || ||	TRUE	igd	NA	NA	NA	NA	NA	NA	NA	40383552	0.014415	342439	1	4.41052e-09	IGF-1	IGF-1	TRUE	reported	igd	2	TRUE
253	rs3133388	A	G	A	G	0.094992	0.0379	0.31667	0.3232	FALSE	FALSE	FALSE	PD	11	113424042	0.0237	470485	0.1092	PD	Parkinson's disease	Parkinson's disease || ||	TRUE	igd	TRUE	rs3133388	rs10750025	A	G	C	T	113407114	0.014236	342439	11	2.51652e-11	IGF-1	IGF-1	TRUE	reported	igd	2	TRUE
254	rs3218192	T	G	T	G	-0.077877	0.0066	0.50911	0.5085	FALSE	FALSE	FALSE	PD	1	23841370	0.0168	482730	0.693999	PD	Parkinson's disease	Parkinson's disease || ||	TRUE	igd	NA	NA	NA	NA	NA	NA	NA	23841370	0.013172	342439	1	3.37303e-09	IGF-1	IGF-1	TRUE	reported	igd	2	TRUE
255	rs324019	G	A	G	A	-0.082298	0.011	0.61325	0.6157	FALSE	FALSE	FALSE	PD	12	57486647	0.019	482730	0.5639	PD	Parkinson's disease	Parkinson's disease || ||	TRUE	igd	NA	NA	NA	NA	NA	NA	NA	57486647	0.013543	342439	12	1.22591e-09	IGF-1	IGF-1	TRUE	reported	igd	2	TRUE
256	rs329123	T	A	T	A	0.10819	0.0479	0.31599	0.3294	FALSE	TRUE	FALSE	PD	5	133865435	0.0198	482730	0.01527	PD	Parkinson's disease	Parkinson's disease || ||	TRUE	igd	NA	NA	NA	NA	NA	NA	NA	133865435	0.014184	342439	5	2.39994e-14	IGF-1	IGF-1	TRUE	reported	igd	2	TRUE
257	rs33912345	A	C	A	C	-0.13318	0	0.61221	0.5801	FALSE	FALSE	FALSE	PD	14	60976537	0.017	482730	0.9984	PD	Parkinson's disease	Parkinson's disease || ||	TRUE	igd	NA	NA	NA	NA	NA	NA	NA	60976537	0.01352	342439	14	6.85646e-23	IGF-1	IGF-1	TRUE	reported	igd	2	TRUE
258	rs33969824	G	T	G	T	0.10902	-0.0064	0.13122	0.125	FALSE	FALSE	FALSE	PD	3	42679777	0.0256	482730	0.8038	PD	Parkinson's disease	Parkinson's disease || ||	TRUE	igd	NA	NA	NA	NA	NA	NA	NA	42679777	0.019477	342439	3	2.18248e-08	IGF-1	IGF-1	TRUE	reported	igd	2	TRUE
259	rs34040697	G	A	G	A	-0.093354	0	0.44362	0.4367	FALSE	FALSE	FALSE	PD	15	97125666	0.0231	468692	0.9998	PD	Parkinson's disease	Parkinson's disease || ||	TRUE	igd	NA	NA	NA	NA	NA	NA	NA	97125666	0.013362	342439	15	2.82879e-12	IGF-1	IGF-1	TRUE	reported	igd	2	TRUE
260	rs340882	G	C	G	C	-0.095928	-0.0063	0.62156	0.5874	FALSE	TRUE	FALSE	PD	1	214145731	0.0196	482730	0.7484	PD	Parkinson's disease	Parkinson's disease || ||	TRUE	igd	NA	NA	NA	NA	NA	NA	NA	214145731	0.013648	342439	1	2.08545e-12	IGF-1	IGF-1	TRUE	reported	igd	2	TRUE
261	rs34233878	C	T	C	T	0.12343	-0.0071	0.098144	0.101	FALSE	FALSE	FALSE	PD	18	42594280	0.0323	482730	0.8255	PD	Parkinson's disease	Parkinson's disease || ||	TRUE	igd	NA	NA	NA	NA	NA	NA	NA	42594280	0.022161	342439	18	2.55117e-08	IGF-1	IGF-1	TRUE	reported	igd	2	TRUE
262	rs34433635	G	C	G	C	0.30929	0.0403	0.040924	0.0378	FALSE	TRUE	FALSE	PD	11	2270311	0.0834	15448	0.628699	PD	Parkinson's disease	Parkinson's disease || ||	TRUE	igd	NA	NA	NA	NA	NA	NA	NA	2270311	0.036144	342439	11	1.16118e-17	IGF-1	IGF-1	TRUE	reported	igd	2	TRUE
263	rs34495733	A	G	A	G	-0.25748	-0.0153	0.14076	0.14	FALSE	FALSE	FALSE	PD	7	6763641	0.0251	482730	0.5409	PD	Parkinson's disease	Parkinson's disease || ||	TRUE	igd	NA	NA	NA	NA	NA	NA	NA	6763641	0.019013	342439	7	8.98049e-42	IGF-1	IGF-1	TRUE	reported	igd	2	TRUE
264	rs34575776	G	A	G	A	0.090209	0.0236	0.3283	0.3196	FALSE	FALSE	FALSE	PD	1	10621061	0.0197	482730	0.231	PD	Parkinson's disease	Parkinson's disease || ||	TRUE	igd	NA	NA	NA	NA	NA	NA	NA	10621061	0.014042	342439	1	1.32898e-10	IGF-1	IGF-1	TRUE	reported	igd	2	TRUE
265	rs34707604	C	T	C	T	-0.22988	0.0259	0.26055	0.2431	FALSE	FALSE	FALSE	PD	4	69491456	0.0302	25556	0.3909	PD	Parkinson's disease	Parkinson's disease || ||	TRUE	igd	NA	NA	NA	NA	NA	NA	NA	69491456	0.015825	342439	4	8.44112e-48	IGF-1	IGF-1	TRUE	reported	igd	2	TRUE
266	rs34895689	A	G	A	G	0.12358	-0.0168	0.4529	0.4477	FALSE	FALSE	FALSE	PD	16	81722532	0.0228	468692	0.4609	PD	Parkinson's disease	Parkinson's disease || ||	TRUE	igd	NA	NA	NA	NA	NA	NA	NA	81722532	0.013314	342439	16	1.67225e-20	IGF-1	IGF-1	TRUE	reported	igd	2	TRUE
267	rs35135518	C	T	C	T	-0.15425	-0.0487	0.10831	0.1032	FALSE	FALSE	FALSE	PD	2	16120506	0.0375	468692	0.1942	PD	Parkinson's disease	Parkinson's disease || ||	TRUE	igd	NA	NA	NA	NA	NA	NA	NA	16120506	0.021191	342439	2	3.36512e-13	IGF-1	IGF-1	TRUE	reported	igd	2	TRUE
268	rs35374412	T	C	T	C	-0.078905	0.0054	0.58681	0.5899	FALSE	FALSE	FALSE	PD	7	129652438	0.0176	482730	0.759	PD	Parkinson's disease	Parkinson's disease || ||	TRUE	igd	NA	NA	NA	NA	NA	NA	NA	129652438	0.013387	342439	7	3.76634e-09	IGF-1	IGF-1	TRUE	reported	igd	2	TRUE
269	rs35436957	G	T	G	T	0.082408	0.0172	0.30831	0.2912	FALSE	FALSE	FALSE	PD	7	108080122	0.0223	481408	0.4409	PD	Parkinson's disease	Parkinson's disease || ||	TRUE	igd	NA	NA	NA	NA	NA	NA	NA	108080122	0.014263	342439	7	7.5767e-09	IGF-1	IGF-1	TRUE	reported	igd	2	TRUE
270	rs35668185	C	T	C	T	-0.28923	0.0062	0.20705	0.2136	FALSE	FALSE	FALSE	PD	5	168256455	0.0205	482730	0.7619	PD	Parkinson's disease	Parkinson's disease || ||	TRUE	igd	NA	NA	NA	NA	NA	NA	NA	168256455	0.016224	342439	5	4.71954e-71	IGF-1	IGF-1	TRUE	reported	igd	2	TRUE
271	rs35713203	C	G	C	G	-0.18184	-0.0877	0.37855	0.3512	FALSE	TRUE	FALSE	PD	16	31090407	0.0182	482730	1.52999e-06	PD	Parkinson's disease	Parkinson's disease || ||	TRUE	igd	NA	NA	NA	NA	NA	NA	NA	31090407	0.013581	342439	16	7.12853e-41	IGF-1	IGF-1	TRUE	reported	igd	2	TRUE
272	rs35721044	T	C	T	C	0.099212	-0.006	0.23151	0.2013	FALSE	FALSE	FALSE	PD	17	7314656	0.028	27693	0.8304	PD	Parkinson's disease	Parkinson's disease || ||	TRUE	igd	NA	NA	NA	NA	NA	NA	NA	7314656	0.016666	342439	17	2.63627e-09	IGF-1	IGF-1	TRUE	reported	igd	2	TRUE
273	rs35826789	A	T	A	T	0.17568	0.0107	0.089143	0.0824	FALSE	TRUE	FALSE	PD	11	66867155	0.0363	482730	0.768	PD	Parkinson's disease	Parkinson's disease || ||	TRUE	igd	NA	NA	NA	NA	NA	NA	NA	66867155	0.02333	342439	11	5.06874e-14	IGF-1	IGF-1	TRUE	reported	igd	2	TRUE
274	rs36086195	T	C	T	C	-0.10042	-0.0169	0.58047	0.5811	FALSE	FALSE	FALSE	PD	1	16510894	0.0186	482730	0.3651	PD	Parkinson's disease	Parkinson's disease || ||	TRUE	igd	NA	NA	NA	NA	NA	NA	NA	16510894	0.013356	342439	1	5.5616e-14	IGF-1	IGF-1	TRUE	reported	igd	2	TRUE
275	rs36115000	T	G	T	G	-0.11038	-0.0043	0.26154	0.2546	FALSE	FALSE	FALSE	PD	7	31015840	0.0267	468692	0.8731	PD	Parkinson's disease	Parkinson's disease || ||	TRUE	igd	NA	NA	NA	NA	NA	NA	NA	31015840	0.015029	342439	7	2.07635e-13	IGF-1	IGF-1	TRUE	reported	igd	2	TRUE
276	rs36215895	T	C	T	C	-0.43644	0.2661	0.0094761	0.0075	FALSE	FALSE	FALSE	PD	14	64676751	0.1551	25028	0.0861509	PD	Parkinson's disease	Parkinson's disease || ||	TRUE	igd	NA	NA	NA	NA	NA	NA	NA	64676751	0.068036	342439	14	1.41241e-10	IGF-1	IGF-1	TRUE	reported	igd	2	TRUE
277	rs3745683	A	G	A	G	0.14987	0.0735	0.074702	0.078	FALSE	FALSE	FALSE	PD	19	11348521	0.0313	482730	0.0187499	PD	Parkinson's disease	Parkinson's disease || ||	TRUE	igd	NA	NA	NA	NA	NA	NA	NA	11348521	0.025054	342439	19	2.20872e-09	IGF-1	IGF-1	TRUE	reported	igd	2	TRUE
278	rs3760237	T	C	T	C	-0.12381	0.0139	0.47353	0.4767	FALSE	FALSE	FALSE	PD	17	62051110	0.017	482730	0.4134	PD	Parkinson's disease	Parkinson's disease || ||	TRUE	igd	NA	NA	NA	NA	NA	NA	NA	62051110	0.013228	342439	17	8.04637e-21	IGF-1	IGF-1	TRUE	reported	igd	2	TRUE
279	rs3762311	G	T	G	T	0.15196	0.0113	0.11708	0.11	FALSE	FALSE	FALSE	PD	1	65355938	0.0348	471013	0.745399	PD	Parkinson's disease	Parkinson's disease || ||	TRUE	igd	NA	NA	NA	NA	NA	NA	NA	65355938	0.020612	342439	1	1.6761e-13	IGF-1	IGF-1	TRUE	reported	igd	2	TRUE
280	rs3764351	A	G	A	G	0.098784	0.0287	0.66107	0.6536	FALSE	FALSE	FALSE	PD	17	37824339	0.0178	482730	0.1073	PD	Parkinson's disease	Parkinson's disease || ||	TRUE	igd	NA	NA	NA	NA	NA	NA	NA	37824339	0.013973	342439	17	1.55561e-12	IGF-1	IGF-1	TRUE	reported	igd	2	TRUE
281	rs3791679	G	A	G	A	0.08642	0.0585	0.22579	0.2331	FALSE	FALSE	FALSE	PD	2	56096892	0.0227	482730	0.00995497	PD	Parkinson's disease	Parkinson's disease || ||	TRUE	igd	NA	NA	NA	NA	NA	NA	NA	56096892	0.015744	342439	2	4.04017e-08	IGF-1	IGF-1	TRUE	reported	igd	2	TRUE
282	rs3804174	T	C	T	C	0.11118	-0.0367	0.31368	0.3234	FALSE	FALSE	FALSE	PD	4	121720771	0.0235	469691	0.1182	PD	Parkinson's disease	Parkinson's disease || ||	TRUE	igd	TRUE	rs3804174	rs1511309	T	C	C	T	121719932	0.01435	342439	4	9.3713e-15	IGF-1	IGF-1	TRUE	reported	igd	2	TRUE
283	rs3812696	A	G	A	G	0.15547	-0.0387	0.062878	0.0637	FALSE	FALSE	FALSE	PD	10	72025954	0.0461	468692	0.4013	PD	Parkinson's disease	Parkinson's disease || ||	TRUE	igd	NA	NA	NA	NA	NA	NA	NA	72025954	0.027123	342439	10	9.92522e-09	IGF-1	IGF-1	TRUE	reported	igd	2	TRUE
284	rs3826331	C	T	C	T	0.129	0.0189	0.60187	0.6161	FALSE	FALSE	FALSE	PD	17	38150492	0.0174	482730	0.2766	PD	Parkinson's disease	Parkinson's disease || ||	TRUE	igd	NA	NA	NA	NA	NA	NA	NA	38150492	0.01346	342439	17	9.36052e-22	IGF-1	IGF-1	TRUE	reported	igd	2	TRUE
285	rs3827963	G	A	G	A	-0.083839	0.0015	0.30478	0.3168	FALSE	FALSE	FALSE	PD	20	20371744	0.024	468692	0.9494	PD	Parkinson's disease	Parkinson's disease || ||	TRUE	igd	NA	NA	NA	NA	NA	NA	NA	20371744	0.014314	342439	20	4.70977e-09	IGF-1	IGF-1	TRUE	reported	igd	2	TRUE
286	rs3842763	T	G	T	G	-0.47253	-0.0107	0.23752	0.2556	FALSE	FALSE	FALSE	PD	11	2179204	0.021	482730	0.6106	PD	Parkinson's disease	Parkinson's disease || ||	TRUE	igd	NA	NA	NA	NA	NA	NA	NA	2179204	0.015663	342439	11	1.10408e-199	IGF-1	IGF-1	TRUE	reported	igd	2	TRUE
287	rs3858325	T	C	T	C	0.10301	0.0107	0.47087	0.475	FALSE	FALSE	FALSE	PD	10	117988795	0.0223	468692	0.6311	PD	Parkinson's disease	Parkinson's disease || ||	TRUE	igd	NA	NA	NA	NA	NA	NA	NA	117988795	0.013224	342439	10	6.76239e-15	IGF-1	IGF-1	TRUE	reported	igd	2	TRUE
288	rs3958509	C	T	C	T	0.092197	0.0233	0.54118	0.5545	FALSE	FALSE	FALSE	PD	1	208302601	0.0168	482730	0.1663	PD	Parkinson's disease	Parkinson's disease || ||	TRUE	igd	TRUE	rs3958509	rs895240	T	C	C	T	208301738	0.013227	342439	1	3.16811e-12	IGF-1	IGF-1	TRUE	reported	igd	2	TRUE
289	rs4015688	T	C	T	C	-0.1324	-0.012	0.40044	0.4193	FALSE	FALSE	FALSE	PD	12	103052339	0.0195	482730	0.5378	PD	Parkinson's disease	Parkinson's disease || ||	TRUE	igd	NA	NA	NA	NA	NA	NA	NA	103052339	0.013502	342439	12	1.06782e-22	IGF-1	IGF-1	TRUE	reported	igd	2	TRUE
290	rs411717	C	T	C	T	-0.078059	-0.008	0.56664	0.5591	FALSE	FALSE	FALSE	PD	7	94033031	0.019	482730	0.6732	PD	Parkinson's disease	Parkinson's disease || ||	TRUE	igd	NA	NA	NA	NA	NA	NA	NA	94033031	0.01332	342439	7	4.62647e-09	IGF-1	IGF-1	TRUE	reported	igd	2	TRUE
291	rs41341748	A	G	A	G	-0.54482	0.0488	0.011167	0.0125	FALSE	FALSE	FALSE	PD	8	16012594	0.0821	482730	0.5518	PD	Parkinson's disease	Parkinson's disease || ||	TRUE	igd	NA	NA	NA	NA	NA	NA	NA	16012594	0.062563	342439	8	3.09956e-18	IGF-1	IGF-1	TRUE	reported	igd	2	TRUE
292	rs4234797	A	G	A	G	0.20422	-0.0231	0.61506	0.6178	FALSE	FALSE	FALSE	PD	4	7219907	0.0174	482730	0.1831	PD	Parkinson's disease	Parkinson's disease || ||	TRUE	igd	NA	NA	NA	NA	NA	NA	NA	7219907	0.013532	342439	4	1.90195e-51	IGF-1	IGF-1	TRUE	reported	igd	2	TRUE
293	rs429358	C	T	C	T	0.104	-0.0176	0.15624	0.1335	FALSE	FALSE	FALSE	PD	19	45411941	0.0255	482730	0.4903	PD	Parkinson's disease	Parkinson's disease || ||	TRUE	igd	NA	NA	NA	NA	NA	NA	NA	45411941	0.018138	342439	19	9.82291e-09	IGF-1	IGF-1	TRUE	reported	igd	2	TRUE
294	rs4306136	G	A	G	A	-0.094778	-0.0216	0.40978	0.4071	FALSE	FALSE	FALSE	PD	1	221608720	0.0228	469486	0.3438	PD	Parkinson's disease	Parkinson's disease || ||	TRUE	igd	NA	NA	NA	NA	NA	NA	NA	221608720	0.013503	342439	1	2.23563e-12	IGF-1	IGF-1	TRUE	reported	igd	2	TRUE
295	rs4418728	T	G	T	G	-0.1307	0.011	0.44957	0.4587	FALSE	FALSE	FALSE	PD	10	94839724	0.0169	482730	0.515	PD	Parkinson's disease	Parkinson's disease || ||	TRUE	igd	NA	NA	NA	NA	NA	NA	NA	94839724	0.013233	342439	10	5.27351e-23	IGF-1	IGF-1	TRUE	reported	igd	2	TRUE
296	rs4425613	A	C	A	C	-0.10509	0.014	0.57162	0.5712	FALSE	FALSE	FALSE	PD	6	130375544	0.0182	482730	0.4416	PD	Parkinson's disease	Parkinson's disease || ||	TRUE	igd	TRUE	rs4425613	rs9398937	C	A	A	G	130374792	0.01332	342439	6	3.04089e-15	IGF-1	IGF-1	TRUE	reported	igd	2	TRUE
297	rs445036	C	T	C	T	-0.10864	0.0368	0.28837	0.3143	FALSE	FALSE	FALSE	PD	8	81408409	0.0192	482730	0.0553898	PD	Parkinson's disease	Parkinson's disease || ||	TRUE	igd	NA	NA	NA	NA	NA	NA	NA	81408409	0.014527	342439	8	7.53009e-14	IGF-1	IGF-1	TRUE	reported	igd	2	TRUE
298	rs4466086	A	T	A	T	0.077415	0.01	0.57802	0.5846	FALSE	TRUE	TRUE	PD	4	186607514	0.0194	482730	0.605399	PD	Parkinson's disease	Parkinson's disease || ||	TRUE	igd	NA	NA	NA	NA	NA	NA	NA	186607514	0.013428	342439	4	8.16206e-09	IGF-1	IGF-1	TRUE	reported	igd	2	FALSE
299	rs4468717	T	C	T	C	-0.14913	0.0526	0.077652	0.0818	FALSE	FALSE	FALSE	PD	18	3457606	0.0327	482730	0.1075	PD	Parkinson's disease	Parkinson's disease || ||	TRUE	igd	NA	NA	NA	NA	NA	NA	NA	3457606	0.024592	342439	18	1.3259e-09	IGF-1	IGF-1	TRUE	reported	igd	2	TRUE
300	rs4547160	G	T	G	T	-0.092692	-0.0072	0.65695	0.6619	FALSE	FALSE	FALSE	PD	12	63503650	0.0254	466555	0.7783	PD	Parkinson's disease	Parkinson's disease || ||	TRUE	igd	NA	NA	NA	NA	NA	NA	NA	63503650	0.013969	342439	12	3.23594e-11	IGF-1	IGF-1	TRUE	reported	igd	2	TRUE
301	rs456179	T	C	T	C	0.24342	2e-04	0.88047	0.8783	FALSE	FALSE	FALSE	PD	9	4851966	0.0346	468692	0.996	PD	Parkinson's disease	Parkinson's disease || ||	TRUE	igd	NA	NA	NA	NA	NA	NA	NA	4851966	0.020345	342439	9	5.51569e-33	IGF-1	IGF-1	TRUE	reported	igd	2	TRUE
302	rs4567812	A	G	A	G	0.10939	0.0225	0.30317	0.3132	FALSE	FALSE	FALSE	PD	18	1675018	0.0205	482730	0.2709	PD	Parkinson's disease	Parkinson's disease || ||	TRUE	igd	TRUE	rs4567812	rs7228392	A	G	A	G	1646432	0.014389	342439	18	2.90536e-14	IGF-1	IGF-1	TRUE	reported	igd	2	TRUE
303	rs4678732	A	G	A	G	0.086961	0.0279	0.37405	0.3656	FALSE	FALSE	FALSE	PD	3	33212485	0.0193	482730	0.1482	PD	Parkinson's disease	Parkinson's disease || ||	TRUE	igd	NA	NA	NA	NA	NA	NA	NA	33212485	0.013604	342439	3	1.63851e-10	IGF-1	IGF-1	TRUE	reported	igd	2	TRUE
304	rs469773	T	C	T	C	0.38686	0.0097	0.19761	0.196	FALSE	FALSE	FALSE	PD	1	91530259	0.0253	482730	0.7012	PD	Parkinson's disease	Parkinson's disease || ||	TRUE	igd	NA	NA	NA	NA	NA	NA	NA	91530259	0.016569	342439	1	1.79887e-120	IGF-1	IGF-1	TRUE	reported	igd	2	TRUE
305	rs4709995	T	C	T	C	0.22278	0.0114	0.38012	0.3837	FALSE	FALSE	FALSE	PD	6	166313447	0.0229	468692	0.6188	PD	Parkinson's disease	Parkinson's disease || ||	TRUE	igd	NA	NA	NA	NA	NA	NA	NA	166313447	0.013575	342439	6	1.67919e-60	IGF-1	IGF-1	TRUE	reported	igd	2	TRUE
306	rs4719393	G	T	G	T	-0.13603	0.0438	0.30188	0.3131	FALSE	FALSE	FALSE	PD	7	14219213	0.024	468692	0.0685094	PD	Parkinson's disease	Parkinson's disease || ||	TRUE	igd	NA	NA	NA	NA	NA	NA	NA	14219213	0.014381	342439	7	3.13545e-21	IGF-1	IGF-1	TRUE	reported	igd	2	TRUE
307	rs4730682	C	T	C	T	0.090525	0.0034	0.49282	0.5027	FALSE	FALSE	FALSE	PD	7	115104563	0.0225	468692	0.8804	PD	Parkinson's disease	Parkinson's disease || ||	TRUE	igd	NA	NA	NA	NA	NA	NA	NA	115104563	0.013236	342439	7	7.96159e-12	IGF-1	IGF-1	TRUE	reported	igd	2	TRUE
308	rs4752929	G	A	G	A	0.11583	-0.0159	0.29956	0.2857	FALSE	FALSE	FALSE	PD	11	46730329	0.0186	482730	0.3934	PD	Parkinson's disease	Parkinson's disease || ||	TRUE	igd	NA	NA	NA	NA	NA	NA	NA	46730329	0.014403	342439	11	8.89611e-16	IGF-1	IGF-1	TRUE	reported	igd	2	TRUE
309	rs4760278	A	C	A	C	-0.098937	0.0066	0.22667	0.2061	FALSE	FALSE	FALSE	PD	12	57771153	0.0211	482730	0.7565	PD	Parkinson's disease	Parkinson's disease || ||	TRUE	igd	NA	NA	NA	NA	NA	NA	NA	57771153	0.015724	342439	12	3.13394e-10	IGF-1	IGF-1	TRUE	reported	igd	2	TRUE
310	rs4782568	G	C	G	C	-0.14467	-0.05	0.45267	0.4439	FALSE	TRUE	TRUE	PD	16	83980529	0.0195	482730	0.0105201	PD	Parkinson's disease	Parkinson's disease || ||	TRUE	igd	NA	NA	NA	NA	NA	NA	NA	83980529	0.013317	342439	16	1.7394e-27	IGF-1	IGF-1	TRUE	reported	igd	2	FALSE
311	rs4789227	T	C	T	C	0.085902	-0.0037	0.65341	0.6398	FALSE	FALSE	FALSE	PD	17	73794354	0.0179	482730	0.8341	PD	Parkinson's disease	Parkinson's disease || ||	TRUE	igd	NA	NA	NA	NA	NA	NA	NA	73794354	0.013828	342439	17	5.2313e-10	IGF-1	IGF-1	TRUE	reported	igd	2	TRUE
312	rs4790814	A	G	A	G	-0.088692	0.0321	0.51869	0.5158	FALSE	FALSE	FALSE	PD	17	1622177	0.0178	482730	0.0716407	PD	Parkinson's disease	Parkinson's disease || ||	TRUE	igd	NA	NA	NA	NA	NA	NA	NA	1622177	0.013176	342439	17	1.68461e-11	IGF-1	IGF-1	TRUE	reported	igd	2	TRUE
313	rs4792923	C	G	C	G	0.082334	0.0548	0.72744	0.7383	FALSE	TRUE	FALSE	PD	17	40690118	0.0209	482730	0.00863595	PD	Parkinson's disease	Parkinson's disease || ||	TRUE	igd	NA	NA	NA	NA	NA	NA	NA	40690118	0.014806	342439	17	2.68621e-08	IGF-1	IGF-1	TRUE	reported	igd	2	TRUE
314	rs4793120	C	T	C	T	-0.11559	-0.0653	0.87473	0.8746	FALSE	FALSE	FALSE	PD	17	42625886	0.032	471013	0.0414	PD	Parkinson's disease	Parkinson's disease || ||	TRUE	igd	NA	NA	NA	NA	NA	NA	NA	42625886	0.020034	342439	17	7.94676e-09	IGF-1	IGF-1	TRUE	reported	igd	2	TRUE
315	rs4822452	T	C	T	C	-0.10159	-0.0114	0.61096	0.6131	FALSE	FALSE	FALSE	PD	22	24254363	0.0178	482730	0.521	PD	Parkinson's disease	Parkinson's disease || ||	TRUE	igd	NA	NA	NA	NA	NA	NA	NA	24254363	0.013517	342439	22	5.66892e-14	IGF-1	IGF-1	TRUE	reported	igd	2	TRUE
316	rs4823324	C	T	C	T	-0.079321	-0.0042	0.4172	0.4102	FALSE	FALSE	FALSE	PD	22	46238123	0.0226	468692	0.8518	PD	Parkinson's disease	Parkinson's disease || ||	TRUE	igd	NA	NA	NA	NA	NA	NA	NA	46238123	0.013505	342439	22	4.26737e-09	IGF-1	IGF-1	TRUE	reported	igd	2	TRUE
317	rs4852306	T	C	T	C	0.085004	0.0201	0.61104	0.6175	FALSE	FALSE	FALSE	PD	2	73688784	0.0175	482730	0.2496	PD	Parkinson's disease	Parkinson's disease || ||	TRUE	igd	NA	NA	NA	NA	NA	NA	NA	73688784	0.013528	342439	2	3.30826e-10	IGF-1	IGF-1	TRUE	reported	igd	2	TRUE
318	rs4858992	C	T	C	T	0.14955	-0.0172	0.84384	0.8475	FALSE	FALSE	FALSE	PD	3	88126799	0.0239	482730	0.4709	PD	Parkinson's disease	Parkinson's disease || ||	TRUE	igd	TRUE	rs4858992	rs7633121	T	C	C	T	88123780	0.018134	342439	3	1.63155e-16	IGF-1	IGF-1	TRUE	reported	igd	2	TRUE
319	rs4931588	G	T	G	T	0.15261	-0.0021	0.66108	0.6626	FALSE	FALSE	FALSE	PD	12	32121634	0.0189	482730	0.9099	PD	Parkinson's disease	Parkinson's disease || ||	TRUE	igd	NA	NA	NA	NA	NA	NA	NA	32121634	0.013941	342439	12	6.95344e-28	IGF-1	IGF-1	TRUE	reported	igd	2	TRUE
320	rs4980661	A	G	A	G	0.077154	-0.0081	0.52787	0.5328	FALSE	FALSE	FALSE	PD	11	69306579	0.0203	482730	0.691301	PD	Parkinson's disease	Parkinson's disease || ||	TRUE	igd	NA	NA	NA	NA	NA	NA	NA	69306579	0.013185	342439	11	4.87427e-09	IGF-1	IGF-1	TRUE	reported	igd	2	TRUE
321	rs4984975	G	A	G	A	0.11715	-0.0511	0.33615	0.3386	FALSE	FALSE	FALSE	PD	16	978206	0.0236	468692	0.0307199	PD	Parkinson's disease	Parkinson's disease || ||	TRUE	igd	TRUE	rs4984975	rs4984984	G	A	A	C	959503	0.013936	342439	16	4.26285e-17	IGF-1	IGF-1	TRUE	reported	igd	2	TRUE
322	rs4988483	A	C	A	C	-0.87584	-0.0519	0.057315	0.0535	FALSE	FALSE	FALSE	PD	16	1129010	0.0454	27693	0.2521	PD	Parkinson's disease	Parkinson's disease || ||	TRUE	igd	NA	NA	NA	NA	NA	NA	NA	1129010	0.028994	342439	16	3.43558e-200	IGF-1	IGF-1	TRUE	reported	igd	2	TRUE
323	rs5016637	T	C	T	C	0.11776	-0.0072	0.81472	0.8236	FALSE	FALSE	FALSE	PD	17	40363296	0.03	27693	0.8089	PD	Parkinson's disease	Parkinson's disease || ||	TRUE	igd	NA	NA	NA	NA	NA	NA	NA	40363296	0.017445	342439	17	1.47775e-11	IGF-1	IGF-1	TRUE	reported	igd	2	TRUE
324	rs5023360	A	T	A	T	0.13858	-0.0127	0.10881	0.1203	FALSE	TRUE	FALSE	PD	4	124787041	0.0341	468692	0.708401	PD	Parkinson's disease	Parkinson's disease || ||	TRUE	igd	TRUE	rs5023360	rs78841618	A	T	C	A	124770790	0.021184	342439	4	6.07995e-11	IGF-1	IGF-1	TRUE	reported	igd	2	TRUE
325	rs514230	T	A	T	A	0.11777	-0.0112	0.5184	0.5145	FALSE	TRUE	TRUE	PD	1	234858597	0.0225	468692	0.617101	PD	Parkinson's disease	Parkinson's disease || ||	TRUE	igd	NA	NA	NA	NA	NA	NA	NA	234858597	0.013195	342439	1	4.47404e-19	IGF-1	IGF-1	TRUE	reported	igd	2	FALSE
326	rs515304	C	T	C	T	0.075728	-0.0033	0.57056	0.5803	FALSE	FALSE	FALSE	PD	6	84431520	0.0235	468692	0.8877	PD	Parkinson's disease	Parkinson's disease || ||	TRUE	igd	NA	NA	NA	NA	NA	NA	NA	84431520	0.013755	342439	6	3.68358e-08	IGF-1	IGF-1	TRUE	reported	igd	2	TRUE
327	rs520829	G	T	G	T	-0.18748	-0.0073	0.47458	0.4921	FALSE	FALSE	FALSE	PD	6	160767905	0.0177	482730	0.6791	PD	Parkinson's disease	Parkinson's disease || ||	TRUE	igd	NA	NA	NA	NA	NA	NA	NA	160767905	0.013206	342439	6	9.9747e-46	IGF-1	IGF-1	TRUE	reported	igd	2	TRUE
328	rs539687	T	A	T	A	-0.09614	-0.0115	0.32986	0.3345	FALSE	TRUE	FALSE	PD	6	100093664	0.0205	482730	0.5757	PD	Parkinson's disease	Parkinson's disease || ||	TRUE	igd	NA	NA	NA	NA	NA	NA	NA	100093664	0.014017	342439	6	6.95024e-12	IGF-1	IGF-1	TRUE	reported	igd	2	TRUE
329	rs55679357	T	C	T	C	0.14581	0.0096	0.17963	0.1804	FALSE	FALSE	FALSE	PD	4	90027532	0.0217	482730	0.658701	PD	Parkinson's disease	Parkinson's disease || ||	TRUE	igd	TRUE	rs55679357	rs56255000	T	C	C	T	90016295	0.017251	342439	4	2.86748e-17	IGF-1	IGF-1	TRUE	reported	igd	2	TRUE
330	rs55681913	C	T	C	T	0.33442	-0.0258	0.10712	0.1009	FALSE	FALSE	FALSE	PD	5	42687629	0.0348	482730	0.4577	PD	Parkinson's disease	Parkinson's disease || ||	TRUE	igd	NA	NA	NA	NA	NA	NA	NA	42687629	0.02155	342439	5	2.70707e-54	IGF-1	IGF-1	TRUE	reported	igd	2	TRUE
331	rs55717031	T	G	T	G	-0.17565	0.0131	0.30077	0.297	FALSE	FALSE	FALSE	PD	3	138848505	0.0247	468692	0.5943	PD	Parkinson's disease	Parkinson's disease || ||	TRUE	igd	NA	NA	NA	NA	NA	NA	NA	138848505	0.014372	342439	3	2.41546e-34	IGF-1	IGF-1	TRUE	reported	igd	2	TRUE
332	rs55764729	A	C	A	C	-0.079582	-0.0201	0.33868	0.3193	FALSE	FALSE	FALSE	PD	3	141575948	0.0202	482730	0.3205	PD	Parkinson's disease	Parkinson's disease || ||	TRUE	igd	NA	NA	NA	NA	NA	NA	NA	141575948	0.014061	342439	3	1.51789e-08	IGF-1	IGF-1	TRUE	reported	igd	2	TRUE
333	rs56226746	A	G	A	G	0.10168	-0.0541	0.4263	0.3686	FALSE	FALSE	FALSE	PD	16	28865916	0.0175	482730	0.00198999	PD	Parkinson's disease	Parkinson's disease || ||	TRUE	igd	TRUE	rs56226746	rs7187333	A	G	A	G	28864449	0.013789	342439	16	1.66341e-13	IGF-1	IGF-1	TRUE	reported	igd	2	TRUE
334	rs569356	G	A	G	A	0.14931	-0.0201	0.14095	0.1372	FALSE	FALSE	FALSE	PD	1	29136686	0.032	471013	0.5303	PD	Parkinson's disease	Parkinson's disease || ||	TRUE	igd	NA	NA	NA	NA	NA	NA	NA	29136686	0.018934	342439	1	3.13112e-15	IGF-1	IGF-1	TRUE	reported	igd	2	TRUE
335	rs571380164	C	T	C	T	0.17084	-0.061	0.050169	0.0463	FALSE	FALSE	FALSE	PD	1	153788400	0.0469	480593	0.1928	PD	Parkinson's disease	Parkinson's disease || ||	TRUE	igd	TRUE	rs571380164	rs114324927	C	T	A	G	153758434	0.030824	342439	1	2.98339e-08	IGF-1	IGF-1	TRUE	reported	igd	2	TRUE
336	rs572169	T	C	T	C	0.31101	0.0231	0.31802	0.2996	FALSE	FALSE	FALSE	PD	3	172165727	0.0228	471013	0.3104	PD	Parkinson's disease	Parkinson's disease || ||	TRUE	igd	NA	NA	NA	NA	NA	NA	NA	172165727	0.014128	342439	3	2.51768e-107	IGF-1	IGF-1	TRUE	reported	igd	2	TRUE
337	rs57267144	C	G	C	G	-0.12088	-0.0405	0.26514	0.2499	FALSE	TRUE	FALSE	PD	2	203415977	0.0254	471013	0.1107	PD	Parkinson's disease	Parkinson's disease || ||	TRUE	igd	TRUE	rs57267144	rs12693971	C	G	C	T	203392479	0.015042	342439	2	9.31966e-16	IGF-1	IGF-1	TRUE	reported	igd	2	TRUE
338	rs5742915	C	T	C	T	0.13535	0.0146	0.4616	0.46	FALSE	FALSE	FALSE	PD	15	74336633	0.0169	482730	0.3881	PD	Parkinson's disease	Parkinson's disease || ||	TRUE	igd	NA	NA	NA	NA	NA	NA	NA	74336633	0.013208	342439	15	1.2297e-24	IGF-1	IGF-1	TRUE	reported	igd	2	TRUE
339	rs57551555	G	T	G	T	-0.095324	-0.037	0.35936	0.3555	FALSE	FALSE	FALSE	PD	18	75209278	0.0236	468692	0.1167	PD	Parkinson's disease	Parkinson's disease || ||	TRUE	igd	NA	NA	NA	NA	NA	NA	NA	75209278	0.013783	342439	18	4.65479e-12	IGF-1	IGF-1	TRUE	reported	igd	2	TRUE
340	rs5755943	C	G	C	G	0.14872	-0.0104	0.13613	0.1343	FALSE	TRUE	FALSE	PD	22	36166493	0.0296	482730	0.725499	PD	Parkinson's disease	Parkinson's disease || ||	TRUE	igd	NA	NA	NA	NA	NA	NA	NA	36166493	0.01924	342439	22	1.08069e-14	IGF-1	IGF-1	TRUE	reported	igd	2	TRUE
341	rs576550218	T	C	T	C	-0.71753	0.0642	0.012892	0.0183	FALSE	FALSE	FALSE	PD	16	1791924	0.0695	482730	0.3553	PD	Parkinson's disease	Parkinson's disease || ||	TRUE	igd	TRUE	rs576550218	rs116787901	T	C	C	T	1788716	0.05897	342439	16	4.69245e-34	IGF-1	IGF-1	TRUE	reported	igd	2	TRUE
342	rs57716069	T	C	T	C	0.38754	-0.0555	0.018789	0.0254	FALSE	FALSE	FALSE	PD	21	37421623	0.0755	468692	0.4625	PD	Parkinson's disease	Parkinson's disease || ||	TRUE	igd	NA	NA	NA	NA	NA	NA	NA	37421623	0.048655	342439	21	1.65768e-15	IGF-1	IGF-1	TRUE	reported	igd	2	TRUE
343	rs579415	T	C	T	C	0.077416	-0.0029	0.38706	0.3197	FALSE	FALSE	FALSE	PD	11	118567218	0.0202	480593	0.8851	PD	Parkinson's disease	Parkinson's disease || ||	TRUE	igd	TRUE	rs579415	rs11216947	T	C	A	G	118567105	0.013665	342439	11	1.47052e-08	IGF-1	IGF-1	TRUE	reported	igd	2	TRUE
344	rs585187	T	G	T	G	0.07594	-0.0307	0.49166	0.508	FALSE	FALSE	FALSE	PD	18	58177124	0.0168	482730	0.0671197	PD	Parkinson's disease	Parkinson's disease || ||	TRUE	igd	NA	NA	NA	NA	NA	NA	NA	58177124	0.013182	342439	18	8.37838e-09	IGF-1	IGF-1	TRUE	reported	igd	2	TRUE
345	rs586199	A	G	A	G	0.07626	-0.0177	0.51554	0.5153	FALSE	FALSE	FALSE	PD	5	78404955	0.0175	482730	0.3127	PD	Parkinson's disease	Parkinson's disease || ||	TRUE	igd	TRUE	rs586199	rs471989	G	A	C	T	78397980	0.013175	342439	5	7.11984e-09	IGF-1	IGF-1	TRUE	reported	igd	2	TRUE
346	rs596953	A	G	A	G	0.093513	0.0473	0.76913	0.7408	FALSE	FALSE	FALSE	PD	3	172102173	0.0192	482730	0.01378	PD	Parkinson's disease	Parkinson's disease || ||	TRUE	igd	NA	NA	NA	NA	NA	NA	NA	172102173	0.015689	342439	3	2.52122e-09	IGF-1	IGF-1	TRUE	reported	igd	2	TRUE
347	rs598682	G	A	G	A	0.13134	0.0168	0.74648	0.7517	FALSE	FALSE	FALSE	PD	6	154418759	0.0195	482730	0.3883	PD	Parkinson's disease	Parkinson's disease || ||	TRUE	igd	NA	NA	NA	NA	NA	NA	NA	154418759	0.015141	342439	6	4.17254e-18	IGF-1	IGF-1	TRUE	reported	igd	2	TRUE
348	rs599839	A	G	A	G	-0.16519	0.0016	0.77169	0.7765	FALSE	FALSE	FALSE	PD	1	109822166	0.0202	482730	0.9371	PD	Parkinson's disease	Parkinson's disease || ||	TRUE	igd	NA	NA	NA	NA	NA	NA	NA	109822166	0.015681	342439	1	6.0562e-26	IGF-1	IGF-1	TRUE	reported	igd	2	TRUE
349	rs6011024	C	T	C	T	0.1664	0.0726	0.078354	0.0817	FALSE	FALSE	FALSE	PD	20	62312531	0.0311	482730	0.0196802	PD	Parkinson's disease	Parkinson's disease || ||	TRUE	igd	TRUE	rs6011024	rs75123278	C	T	A	G	62308160	0.024827	342439	20	2.05447e-11	IGF-1	IGF-1	TRUE	reported	igd	2	TRUE
350	rs6046818	C	T	C	T	0.15063	-0.0153	0.15486	0.155	FALSE	FALSE	FALSE	PD	20	20346178	0.0328	468692	0.6399	PD	Parkinson's disease	Parkinson's disease || ||	TRUE	igd	NA	NA	NA	NA	NA	NA	NA	20346178	0.018293	342439	20	1.81092e-16	IGF-1	IGF-1	TRUE	reported	igd	2	TRUE
351	rs6082354	C	A	C	A	-0.23346	0.016	0.66668	0.6808	FALSE	FALSE	FALSE	PD	20	21218345	0.0181	482730	0.377	PD	Parkinson's disease	Parkinson's disease || ||	TRUE	igd	TRUE	rs6082354	rs6047319	A	C	G	A	21217976	0.013971	342439	20	1.15771e-62	IGF-1	IGF-1	TRUE	reported	igd	2	TRUE
352	rs60862542	A	G	A	G	-0.088439	0.0108	0.21658	0.2199	FALSE	FALSE	FALSE	PD	8	109276662	0.0264	471013	0.681299	PD	Parkinson's disease	Parkinson's disease || ||	TRUE	igd	TRUE	rs60862542	rs1379335	A	G	C	G	109275071	0.016008	342439	8	3.30499e-08	IGF-1	IGF-1	TRUE	reported	igd	2	TRUE
353	rs6088579	G	A	G	A	0.14804	0.0539	0.81763	0.8422	FALSE	FALSE	FALSE	PD	20	33284624	0.0244	482730	0.0273602	PD	Parkinson's disease	Parkinson's disease || ||	TRUE	igd	NA	NA	NA	NA	NA	NA	NA	33284624	0.01709	342439	20	4.64408e-18	IGF-1	IGF-1	TRUE	reported	igd	2	TRUE
354	rs61128088	C	A	C	A	-0.12292	-0.0259	0.10025	0.1191	FALSE	FALSE	FALSE	PD	3	128986715	0.027	482730	0.3368	PD	Parkinson's disease	Parkinson's disease || ||	TRUE	igd	NA	NA	NA	NA	NA	NA	NA	128986715	0.02199	342439	3	2.27662e-08	IGF-1	IGF-1	TRUE	reported	igd	2	TRUE
355	rs61218414	C	T	C	T	0.077391	0.0205	0.4859	0.4953	FALSE	FALSE	FALSE	PD	19	36171716	0.0168	482730	0.2229	PD	Parkinson's disease	Parkinson's disease || ||	TRUE	igd	NA	NA	NA	NA	NA	NA	NA	36171716	0.013197	342439	19	4.51367e-09	IGF-1	IGF-1	TRUE	reported	igd	2	TRUE
356	rs6122477	C	T	C	T	-0.075035	0.037	0.43458	0.4379	FALSE	FALSE	FALSE	PD	20	62189093	0.0259	15976	0.1534	PD	Parkinson's disease	Parkinson's disease || ||	TRUE	igd	NA	NA	NA	NA	NA	NA	NA	62189093	0.013726	342439	20	4.59293e-08	IGF-1	IGF-1	TRUE	reported	igd	2	TRUE
357	rs6129229	G	A	G	A	-0.13994	-0.0272	0.074878	0.0736	FALSE	FALSE	FALSE	PD	20	37882317	0.0437	468692	0.533499	PD	Parkinson's disease	Parkinson's disease || ||	TRUE	igd	NA	NA	NA	NA	NA	NA	NA	37882317	0.025306	342439	20	3.20501e-08	IGF-1	IGF-1	TRUE	reported	igd	2	TRUE
358	rs61780440	C	G	C	G	-0.11699	0.0349	0.19059	0.1914	FALSE	TRUE	FALSE	PD	1	41490761	0.0228	482730	0.1255	PD	Parkinson's disease	Parkinson's disease || ||	TRUE	igd	NA	NA	NA	NA	NA	NA	NA	41490761	0.01685	342439	1	3.8468e-12	IGF-1	IGF-1	TRUE	reported	igd	2	TRUE
359	rs618173	C	T	C	T	0.11521	5e-04	0.50426	0.4872	FALSE	FALSE	FALSE	PD	6	153413274	0.0183	482730	0.977	PD	Parkinson's disease	Parkinson's disease || ||	TRUE	igd	NA	NA	NA	NA	NA	NA	NA	153413274	0.013166	342439	6	2.14092e-18	IGF-1	IGF-1	TRUE	reported	igd	2	TRUE
360	rs61867536	C	T	C	T	-0.088618	-0.0235	0.54102	0.5218	FALSE	FALSE	FALSE	PD	11	1513700	0.0185	482730	0.2038	PD	Parkinson's disease	Parkinson's disease || ||	TRUE	igd	NA	NA	NA	NA	NA	NA	NA	1513700	0.013218	342439	11	2.02862e-11	IGF-1	IGF-1	TRUE	reported	igd	2	TRUE
361	rs61957204	A	G	A	G	0.15996	-0.0135	0.079173	0.071	FALSE	FALSE	FALSE	PD	13	74084684	0.0487	468692	0.781	PD	Parkinson's disease	Parkinson's disease || ||	TRUE	igd	NA	NA	NA	NA	NA	NA	NA	74084684	0.024398	342439	13	5.52841e-11	IGF-1	IGF-1	TRUE	reported	igd	2	TRUE
362	rs62136965	C	T	C	T	0.21756	0.1387	0.046608	0.0458	FALSE	FALSE	FALSE	PD	2	44347953	0.0536	468692	0.00960993	PD	Parkinson's disease	Parkinson's disease || ||	TRUE	igd	NA	NA	NA	NA	NA	NA	NA	44347953	0.031523	342439	2	5.14754e-12	IGF-1	IGF-1	TRUE	reported	igd	2	TRUE
363	rs62138961	G	C	G	C	-0.11678	-0.0152	0.20171	0.202	FALSE	TRUE	FALSE	PD	2	27807414	0.0231	482730	0.5088	PD	Parkinson's disease	Parkinson's disease || ||	TRUE	igd	NA	NA	NA	NA	NA	NA	NA	27807414	0.016574	342439	2	1.84757e-12	IGF-1	IGF-1	TRUE	reported	igd	2	TRUE
364	rs62182127	A	G	A	G	0.10241	0.005	0.56332	0.5677	FALSE	FALSE	FALSE	PD	2	219279588	0.0171	482730	0.7692	PD	Parkinson's disease	Parkinson's disease || ||	TRUE	igd	NA	NA	NA	NA	NA	NA	NA	219279588	0.013298	342439	2	1.35301e-14	IGF-1	IGF-1	TRUE	reported	igd	2	TRUE
365	rs62229260	A	G	A	G	0.20622	0.0088	0.60398	0.6008	FALSE	FALSE	FALSE	PD	21	37437566	0.0218	470485	0.6854	PD	Parkinson's disease	Parkinson's disease || ||	TRUE	igd	NA	NA	NA	NA	NA	NA	NA	37437566	0.013472	342439	21	7.06968e-53	IGF-1	IGF-1	TRUE	reported	igd	2	TRUE
366	rs62265578	C	T	C	T	0.09022	-0.0123	0.2511	0.2596	FALSE	FALSE	FALSE	PD	3	124350073	0.0228	482730	0.589899	PD	Parkinson's disease	Parkinson's disease || ||	TRUE	igd	NA	NA	NA	NA	NA	NA	NA	124350073	0.015243	342439	3	3.2496e-09	IGF-1	IGF-1	TRUE	reported	igd	2	TRUE
367	rs62280667	C	T	C	T	0.15798	0.0217	0.33915	0.3392	FALSE	FALSE	FALSE	PD	3	101084604	0.0203	482730	0.2858	PD	Parkinson's disease	Parkinson's disease || ||	TRUE	igd	NA	NA	NA	NA	NA	NA	NA	101084604	0.013918	342439	3	7.40457e-30	IGF-1	IGF-1	TRUE	reported	igd	2	TRUE
368	rs62302688	A	G	A	G	-0.21141	-0.0275	0.095994	0.0883	FALSE	FALSE	FALSE	PD	4	46448465	0.0398	468692	0.4896	PD	Parkinson's disease	Parkinson's disease || ||	TRUE	igd	NA	NA	NA	NA	NA	NA	NA	46448465	0.022537	342439	4	6.61759e-21	IGF-1	IGF-1	TRUE	reported	igd	2	TRUE
369	rs62334147	C	T	C	T	0.10288	0.0068	0.18329	0.1871	FALSE	FALSE	FALSE	PD	4	169345005	0.0228	480593	0.7665	PD	Parkinson's disease	Parkinson's disease || ||	TRUE	igd	NA	NA	NA	NA	NA	NA	NA	169345005	0.017089	342439	4	1.74129e-09	IGF-1	IGF-1	TRUE	reported	igd	2	TRUE
370	rs62342064	T	C	T	C	-0.12542	0.0479	0.1416	0.1348	FALSE	FALSE	FALSE	PD	4	104665972	0.0356	468692	0.1787	PD	Parkinson's disease	Parkinson's disease || ||	TRUE	igd	NA	NA	NA	NA	NA	NA	NA	104665972	0.019327	342439	4	8.62383e-11	IGF-1	IGF-1	TRUE	reported	igd	2	TRUE
371	rs62356635	T	A	T	A	-0.12783	0.0153	0.092782	0.0884	FALSE	TRUE	FALSE	PD	5	58237986	0.0395	468692	0.698499	PD	Parkinson's disease	Parkinson's disease || ||	TRUE	igd	NA	NA	NA	NA	NA	NA	NA	58237986	0.022769	342439	5	1.97529e-08	IGF-1	IGF-1	TRUE	reported	igd	2	TRUE
372	rs62374600	A	G	A	G	0.087424	0.0037	0.24045	0.2548	FALSE	FALSE	FALSE	PD	5	143132522	0.0256	468692	0.8848	PD	Parkinson's disease	Parkinson's disease || ||	TRUE	igd	NA	NA	NA	NA	NA	NA	NA	143132522	0.015409	342439	5	1.40101e-08	IGF-1	IGF-1	TRUE	reported	igd	2	TRUE
373	rs62455368	G	T	G	T	0.287	-0.022	0.11082	0.1121	FALSE	FALSE	FALSE	PD	7	46773087	0.0359	468692	0.5403	PD	Parkinson's disease	Parkinson's disease || ||	TRUE	igd	NA	NA	NA	NA	NA	NA	NA	46773087	0.021046	342439	7	2.47457e-42	IGF-1	IGF-1	TRUE	reported	igd	2	TRUE
374	rs62460507	G	A	G	A	-0.1692	-0.0558	0.076134	0.075	FALSE	FALSE	FALSE	PD	7	44856513	0.037	482730	0.1319	PD	Parkinson's disease	Parkinson's disease || ||	TRUE	igd	NA	NA	NA	NA	NA	NA	NA	44856513	0.024831	342439	7	9.49948e-12	IGF-1	IGF-1	TRUE	reported	igd	2	TRUE
375	rs62467361	T	C	T	C	0.18164	-0.0245	0.052962	0.0566	FALSE	FALSE	FALSE	PD	7	32893749	0.0493	468692	0.6193	PD	Parkinson's disease	Parkinson's disease || ||	TRUE	igd	NA	NA	NA	NA	NA	NA	NA	32893749	0.029551	342439	7	7.92793e-10	IGF-1	IGF-1	TRUE	reported	igd	2	TRUE
376	rs62518386	G	C	G	C	-0.11474	-0.0105	0.44581	0.43	FALSE	TRUE	TRUE	PD	8	134592408	0.0232	468692	0.6503	PD	Parkinson's disease	Parkinson's disease || ||	TRUE	igd	NA	NA	NA	NA	NA	NA	NA	134592408	0.013234	342439	8	4.33311e-18	IGF-1	IGF-1	TRUE	reported	igd	2	FALSE
377	rs62560860	A	G	A	G	0.11676	-0.0338	0.19279	0.2	FALSE	FALSE	FALSE	PD	9	34078582	0.0217	482730	0.1188	PD	Parkinson's disease	Parkinson's disease || ||	TRUE	igd	TRUE	rs62560860	rs62560861	A	G	A	C	34077462	0.016694	342439	9	2.67485e-12	IGF-1	IGF-1	TRUE	reported	igd	2	TRUE
378	rs62650876	G	A	G	A	-0.088609	-0.0947	0.57266	0.5636	FALSE	FALSE	FALSE	PD	17	16033443	0.0175	482730	6.33899e-08	PD	Parkinson's disease	Parkinson's disease || ||	TRUE	igd	TRUE	rs62650876	rs2324141	A	G	C	A	16030693	0.013595	342439	17	7.15155e-11	IGF-1	IGF-1	TRUE	reported	igd	2	TRUE
379	rs6440008	C	T	C	T	-0.17808	0.0055	0.38646	0.3615	FALSE	FALSE	FALSE	PD	3	141154542	0.0186	482730	0.767201	PD	Parkinson's disease	Parkinson's disease || ||	TRUE	igd	NA	NA	NA	NA	NA	NA	NA	141154542	0.013623	342439	3	4.84061e-39	IGF-1	IGF-1	TRUE	reported	igd	2	TRUE
380	rs6452875	A	T	A	T	0.12488	0.0117	0.1862	0.1942	FALSE	TRUE	FALSE	PD	5	89466182	0.0276	471013	0.6718	PD	Parkinson's disease	Parkinson's disease || ||	TRUE	igd	NA	NA	NA	NA	NA	NA	NA	89466182	0.016957	342439	5	1.78033e-13	IGF-1	IGF-1	TRUE	reported	igd	2	TRUE
381	rs6458312	T	G	T	G	-0.074491	0.0348	0.544	0.5836	FALSE	FALSE	FALSE	PD	6	42924932	0.0171	482730	0.0420998	PD	Parkinson's disease	Parkinson's disease || ||	TRUE	igd	TRUE	rs6458312	rs6940814	G	T	A	G	42904274	0.013237	342439	6	1.82831e-08	IGF-1	IGF-1	TRUE	reported	igd	2	TRUE
382	rs6471835	C	A	C	A	-0.076258	0.0031	0.66022	0.6613	FALSE	FALSE	FALSE	PD	8	60746997	0.0188	482730	0.8671	PD	Parkinson's disease	Parkinson's disease || ||	TRUE	igd	NA	NA	NA	NA	NA	NA	NA	60746997	0.013906	342439	8	4.16313e-08	IGF-1	IGF-1	TRUE	reported	igd	2	TRUE
383	rs6473015	C	A	C	A	0.093756	-3e-04	0.2856	0.283	FALSE	FALSE	FALSE	PD	8	78178485	0.0186	482730	0.985	PD	Parkinson's disease	Parkinson's disease || ||	TRUE	igd	NA	NA	NA	NA	NA	NA	NA	78178485	0.014583	342439	8	1.28449e-10	IGF-1	IGF-1	TRUE	reported	igd	2	TRUE
384	rs6510177	C	T	C	T	-0.1209	-0.0109	0.80498	0.8161	FALSE	FALSE	FALSE	PD	19	31211647	0.031	468692	0.7259	PD	Parkinson's disease	Parkinson's disease || ||	TRUE	igd	NA	NA	NA	NA	NA	NA	NA	31211647	0.016883	342439	19	8.00756e-13	IGF-1	IGF-1	TRUE	reported	igd	2	TRUE
385	rs6519133	C	T	C	T	-0.15785	-0.0151	0.39352	0.3979	FALSE	FALSE	FALSE	PD	22	39096602	0.0179	482730	0.3987	PD	Parkinson's disease	Parkinson's disease || ||	TRUE	igd	NA	NA	NA	NA	NA	NA	NA	39096602	0.013495	342439	22	1.33906e-31	IGF-1	IGF-1	TRUE	reported	igd	2	TRUE
386	rs6544333	T	C	T	C	-0.08716	0.0268	0.67463	0.6742	FALSE	FALSE	FALSE	PD	2	40594932	0.0239	468692	0.2625	PD	Parkinson's disease	Parkinson's disease || ||	TRUE	igd	NA	NA	NA	NA	NA	NA	NA	40594932	0.014074	342439	2	5.90813e-10	IGF-1	IGF-1	TRUE	reported	igd	2	TRUE
387	rs6546452	A	G	A	G	0.2693	0.0286	0.23081	0.2169	FALSE	FALSE	FALSE	PD	2	26000100	0.0247	480593	0.2479	PD	Parkinson's disease	Parkinson's disease || ||	TRUE	igd	TRUE	rs6546452	rs72799678	A	G	T	G	25981272	0.015626	342439	2	1.55418e-66	IGF-1	IGF-1	TRUE	reported	igd	2	TRUE
388	rs6564905	C	T	C	T	0.084175	0.021	0.66636	0.6618	FALSE	FALSE	FALSE	PD	16	81665402	0.0233	468692	0.3678	PD	Parkinson's disease	Parkinson's disease || ||	TRUE	igd	NA	NA	NA	NA	NA	NA	NA	81665402	0.013973	342439	16	1.7031e-09	IGF-1	IGF-1	TRUE	reported	igd	2	TRUE
389	rs6602912	G	T	G	T	0.10876	-0.0259	0.28267	0.2988	FALSE	FALSE	FALSE	PD	13	114546549	0.0218	482730	0.2334	PD	Parkinson's disease	Parkinson's disease || ||	TRUE	igd	NA	NA	NA	NA	NA	NA	NA	114546549	0.014602	342439	13	9.50386e-14	IGF-1	IGF-1	TRUE	reported	igd	2	TRUE
390	rs662138	G	C	G	C	0.15647	0.0406	0.18747	0.1755	FALSE	TRUE	FALSE	PD	6	160564476	0.0221	482730	0.0661302	PD	Parkinson's disease	Parkinson's disease || ||	TRUE	igd	NA	NA	NA	NA	NA	NA	NA	160564476	0.016853	342439	6	1.64097e-20	IGF-1	IGF-1	TRUE	reported	igd	2	TRUE
391	rs6659333	C	T	C	T	0.11752	-0.0232	0.36885	0.3643	FALSE	FALSE	FALSE	PD	1	91554996	0.0232	468692	0.3166	PD	Parkinson's disease	Parkinson's disease || ||	TRUE	igd	NA	NA	NA	NA	NA	NA	NA	91554996	0.013701	342439	1	9.71404e-18	IGF-1	IGF-1	TRUE	reported	igd	2	TRUE
392	rs6701954	G	T	G	T	-0.074811	0.0232	0.45685	0.452	FALSE	FALSE	FALSE	PD	1	22022176	0.0198	482730	0.2411	PD	Parkinson's disease	Parkinson's disease || ||	TRUE	igd	NA	NA	NA	NA	NA	NA	NA	22022176	0.013274	342439	1	1.74301e-08	IGF-1	IGF-1	TRUE	reported	igd	2	TRUE
393	rs6756943	A	G	A	G	0.12296	-0.018	0.69952	0.7016	FALSE	FALSE	FALSE	PD	2	64926764	0.0243	468692	0.4602	PD	Parkinson's disease	Parkinson's disease || ||	TRUE	igd	NA	NA	NA	NA	NA	NA	NA	64926764	0.014368	342439	2	1.15558e-17	IGF-1	IGF-1	TRUE	reported	igd	2	TRUE
394	rs67868323	T	G	T	G	0.085664	-0.0412	0.721	0.7176	FALSE	FALSE	FALSE	PD	19	4048561	0.0249	468692	0.0985394	PD	Parkinson's disease	Parkinson's disease || ||	TRUE	igd	NA	NA	NA	NA	NA	NA	NA	4048561	0.014849	342439	19	7.97756e-09	IGF-1	IGF-1	TRUE	reported	igd	2	TRUE
395	rs68121286	A	G	A	G	-0.10579	0.0057	0.15882	0.1577	FALSE	FALSE	FALSE	PD	3	187875879	0.031	468692	0.8549	PD	Parkinson's disease	Parkinson's disease || ||	TRUE	igd	NA	NA	NA	NA	NA	NA	NA	187875879	0.018055	342439	3	4.64205e-09	IGF-1	IGF-1	TRUE	reported	igd	2	TRUE
396	rs6822348	T	A	T	A	0.1983	0.0162	0.69848	0.6826	FALSE	TRUE	FALSE	PD	4	100053894	0.0182	482730	0.3736	PD	Parkinson's disease	Parkinson's disease || ||	TRUE	igd	NA	NA	NA	NA	NA	NA	NA	100053894	0.014365	342439	4	2.46377e-43	IGF-1	IGF-1	TRUE	reported	igd	2	TRUE
397	rs6827641	C	T	C	T	-0.078443	-0.026	0.53547	0.575	FALSE	FALSE	FALSE	PD	4	145656211	0.017	482730	0.1269	PD	Parkinson's disease	Parkinson's disease || ||	TRUE	igd	TRUE	rs6827641	rs11100867	T	C	T	C	145653694	0.013206	342439	4	2.85108e-09	IGF-1	IGF-1	TRUE	reported	igd	2	TRUE
398	rs6855625	C	A	C	A	-0.089281	0.0168	0.4416	0.44	FALSE	FALSE	FALSE	PD	4	97567998	0.0183	482730	0.3609	PD	Parkinson's disease	Parkinson's disease || ||	TRUE	igd	NA	NA	NA	NA	NA	NA	NA	97567998	0.013324	342439	4	2.07635e-11	IGF-1	IGF-1	TRUE	reported	igd	2	TRUE
399	rs687339	T	C	T	C	0.21461	0.0127	0.77192	0.7673	FALSE	FALSE	FALSE	PD	3	135932359	0.02	482730	0.524901	PD	Parkinson's disease	Parkinson's disease || ||	TRUE	igd	NA	NA	NA	NA	NA	NA	NA	135932359	0.015716	342439	3	1.91646e-42	IGF-1	IGF-1	TRUE	reported	igd	2	TRUE
400	rs6894506	T	C	T	C	-0.10181	0.0284	0.59609	0.5997	FALSE	FALSE	FALSE	PD	5	43169096	0.0199	482730	0.1523	PD	Parkinson's disease	Parkinson's disease || ||	TRUE	igd	NA	NA	NA	NA	NA	NA	NA	43169096	0.013519	342439	5	5.04197e-14	IGF-1	IGF-1	TRUE	reported	igd	2	TRUE
401	rs6895953	A	G	A	G	-0.12661	-0.0112	0.42212	0.4225	FALSE	FALSE	FALSE	PD	5	39084471	0.0183	482730	0.5401	PD	Parkinson's disease	Parkinson's disease || ||	TRUE	igd	NA	NA	NA	NA	NA	NA	NA	39084471	0.013365	342439	5	2.72082e-21	IGF-1	IGF-1	TRUE	reported	igd	2	TRUE
402	rs6900261	C	T	C	T	-0.1732	-0.0259	0.89353	0.8934	FALSE	FALSE	FALSE	PD	6	166260836	0.0369	468692	0.4831	PD	Parkinson's disease	Parkinson's disease || ||	TRUE	igd	NA	NA	NA	NA	NA	NA	NA	166260836	0.021381	342439	6	5.48403e-16	IGF-1	IGF-1	TRUE	reported	igd	2	TRUE
403	rs6919534	A	G	A	G	-0.12574	0.0157	0.85836	0.8582	FALSE	FALSE	FALSE	PD	6	35246903	0.0246	482730	0.5247	PD	Parkinson's disease	Parkinson's disease || ||	TRUE	igd	NA	NA	NA	NA	NA	NA	NA	35246903	0.01891	342439	6	2.94985e-11	IGF-1	IGF-1	TRUE	reported	igd	2	TRUE
404	rs6924225	A	G	A	G	-0.10007	-0.0471	0.16374	0.1544	FALSE	FALSE	FALSE	PD	6	45584732	0.031	469220	0.1292	PD	Parkinson's disease	Parkinson's disease || ||	TRUE	igd	NA	NA	NA	NA	NA	NA	NA	45584732	0.017846	342439	6	2.05192e-08	IGF-1	IGF-1	TRUE	reported	igd	2	TRUE
405	rs6932590	C	T	C	T	-0.10112	0.0241	0.26305	0.2806	FALSE	FALSE	FALSE	PD	6	27256102	0.0192	482730	0.2086	PD	Parkinson's disease	Parkinson's disease || ||	TRUE	igd	TRUE	rs6932590	rs3800316	C	T	C	A	27248931	0.015064	342439	6	1.91073e-11	IGF-1	IGF-1	TRUE	reported	igd	2	TRUE
406	rs6933547	A	C	A	C	0.099319	-0.0457	0.7096	0.69	FALSE	FALSE	FALSE	PD	6	37969064	0.024	468692	0.0571505	PD	Parkinson's disease	Parkinson's disease || ||	TRUE	igd	NA	NA	NA	NA	NA	NA	NA	37969064	0.014536	342439	6	8.35603e-12	IGF-1	IGF-1	TRUE	reported	igd	2	TRUE
407	rs6940544	A	G	A	G	-0.15448	-9e-04	0.48759	0.4834	FALSE	FALSE	FALSE	PD	6	88000581	0.0167	482730	0.957	PD	Parkinson's disease	Parkinson's disease || ||	TRUE	igd	NA	NA	NA	NA	NA	NA	NA	88000581	0.01325	342439	6	2.10329e-31	IGF-1	IGF-1	TRUE	reported	igd	2	TRUE
408	rs6958337	C	T	C	T	0.18146	-0.0052	0.082914	0.0801	FALSE	FALSE	FALSE	PD	7	45764528	0.0421	468692	0.9016	PD	Parkinson's disease	Parkinson's disease || ||	TRUE	igd	NA	NA	NA	NA	NA	NA	NA	45764528	0.023908	342439	7	3.21144e-14	IGF-1	IGF-1	TRUE	reported	igd	2	TRUE
409	rs6974707	A	G	A	G	0.10085	0.0361	0.22502	0.2311	FALSE	FALSE	FALSE	PD	7	55982894	0.0258	470485	0.1611	PD	Parkinson's disease	Parkinson's disease || ||	TRUE	igd	NA	NA	NA	NA	NA	NA	NA	55982894	0.015809	342439	7	1.77992e-10	IGF-1	IGF-1	TRUE	reported	igd	2	TRUE
410	rs7012213	T	A	T	A	0.10261	0.0253	0.31159	0.3157	FALSE	TRUE	FALSE	PD	8	135660469	0.0202	482730	0.2106	PD	Parkinson's disease	Parkinson's disease || ||	TRUE	igd	NA	NA	NA	NA	NA	NA	NA	135660469	0.014208	342439	8	5.12389e-13	IGF-1	IGF-1	TRUE	reported	igd	2	TRUE
411	rs7041137	T	C	T	C	0.093365	0.0019	0.28946	0.278	FALSE	FALSE	FALSE	PD	9	110044572	0.0247	468692	0.9377	PD	Parkinson's disease	Parkinson's disease || ||	TRUE	igd	NA	NA	NA	NA	NA	NA	NA	110044572	0.014544	342439	9	1.37101e-10	IGF-1	IGF-1	TRUE	reported	igd	2	TRUE
412	rs708108	C	T	C	T	-0.081282	0.026	0.59684	0.6146	FALSE	FALSE	FALSE	PD	1	228189855	0.018	482730	0.1498	PD	Parkinson's disease	Parkinson's disease || ||	TRUE	igd	NA	NA	NA	NA	NA	NA	NA	228189855	0.013432	342439	1	1.4379e-09	IGF-1	IGF-1	TRUE	reported	igd	2	TRUE
413	rs7122769	T	A	T	A	-0.082909	-0.017	0.41205	0.4023	FALSE	TRUE	FALSE	PD	11	27905664	0.0239	468692	0.4769	PD	Parkinson's disease	Parkinson's disease || ||	TRUE	igd	NA	NA	NA	NA	NA	NA	NA	27905664	0.013558	342439	11	9.65762e-10	IGF-1	IGF-1	TRUE	reported	igd	2	TRUE
414	rs7135240	A	G	A	G	0.076839	-0.0081	0.47483	0.4704	FALSE	FALSE	FALSE	PD	12	103541217	0.0184	482730	0.660201	PD	Parkinson's disease	Parkinson's disease || ||	TRUE	igd	TRUE	rs7135240	rs5011101	G	A	C	T	103535020	0.013233	342439	12	6.38322e-09	IGF-1	IGF-1	TRUE	reported	igd	2	TRUE
415	rs71510752	A	G	A	G	-0.099911	0.0142	0.62419	0.6329	FALSE	FALSE	FALSE	PD	1	93336933	0.0175	482730	0.4173	PD	Parkinson's disease	Parkinson's disease || ||	TRUE	igd	TRUE	rs71510752	rs2811598	G	A	A	G	93286939	0.013708	342439	1	3.1434e-13	IGF-1	IGF-1	TRUE	reported	igd	2	TRUE
416	rs71545944	G	A	G	A	-0.32457	0.0554	0.019504	0.0198	FALSE	FALSE	FALSE	PD	7	46659170	0.0864	468692	0.5214	PD	Parkinson's disease	Parkinson's disease || ||	TRUE	igd	NA	NA	NA	NA	NA	NA	NA	46659170	0.047575	342439	7	8.97429e-12	IGF-1	IGF-1	TRUE	reported	igd	2	TRUE
417	rs7162912	G	T	G	T	0.082668	0.0112	0.66918	0.6636	FALSE	FALSE	FALSE	PD	15	67361774	0.0235	468692	0.6344	PD	Parkinson's disease	Parkinson's disease || ||	TRUE	igd	TRUE	rs7162912	rs12904944	T	G	A	G	67361308	0.014008	342439	15	3.60379e-09	IGF-1	IGF-1	TRUE	reported	igd	2	TRUE
418	rs7178424	T	C	T	C	-0.20659	-0.0105	0.45002	0.4331	FALSE	FALSE	FALSE	PD	15	62380259	0.0171	482730	0.5362	PD	Parkinson's disease	Parkinson's disease || ||	TRUE	igd	NA	NA	NA	NA	NA	NA	NA	62380259	0.013227	342439	15	5.60015e-55	IGF-1	IGF-1	TRUE	reported	igd	2	TRUE
419	rs7193307	A	G	A	G	0.092033	0.0099	0.19896	0.2172	FALSE	FALSE	FALSE	PD	16	81526302	0.0275	468692	0.7181	PD	Parkinson's disease	Parkinson's disease || ||	TRUE	igd	NA	NA	NA	NA	NA	NA	NA	81526302	0.016604	342439	16	2.979e-08	IGF-1	IGF-1	TRUE	reported	igd	2	TRUE
420	rs7194511	G	A	G	A	-0.088107	-0.0089	0.74274	0.7084	FALSE	FALSE	FALSE	PD	16	10564603	0.0208	482730	0.667799	PD	Parkinson's disease	Parkinson's disease || ||	TRUE	igd	NA	NA	NA	NA	NA	NA	NA	10564603	0.015096	342439	16	5.34035e-09	IGF-1	IGF-1	TRUE	reported	igd	2	TRUE
421	rs7216472	G	A	G	A	-0.081035	0.0157	0.38638	0.3843	FALSE	FALSE	FALSE	PD	17	71123063	0.0242	468692	0.5175	PD	Parkinson's disease	Parkinson's disease || ||	TRUE	igd	NA	NA	NA	NA	NA	NA	NA	71123063	0.013653	342439	17	2.93211e-09	IGF-1	IGF-1	TRUE	reported	igd	2	TRUE
422	rs7267595	C	A	C	A	-0.076859	0.0088	0.47339	0.4867	FALSE	FALSE	FALSE	PD	20	10643850	0.0224	468692	0.6955	PD	Parkinson's disease	Parkinson's disease || ||	TRUE	igd	NA	NA	NA	NA	NA	NA	NA	10643850	0.013244	342439	20	6.51403e-09	IGF-1	IGF-1	TRUE	reported	igd	2	TRUE
423	rs72701648	C	A	C	A	0.30252	0.0577	0.049679	0.0459	FALSE	FALSE	FALSE	PD	9	5149890	0.0586	468692	0.3248	PD	Parkinson's disease	Parkinson's disease || ||	TRUE	igd	NA	NA	NA	NA	NA	NA	NA	5149890	0.030834	342439	9	1.01601e-22	IGF-1	IGF-1	TRUE	reported	igd	2	TRUE
424	rs727428	C	T	C	T	0.098397	-0.0173	0.55659	0.5692	FALSE	FALSE	FALSE	PD	17	7537792	0.0179	482730	0.3324	PD	Parkinson's disease	Parkinson's disease || ||	TRUE	igd	NA	NA	NA	NA	NA	NA	NA	7537792	0.013259	342439	17	1.16466e-13	IGF-1	IGF-1	TRUE	reported	igd	2	TRUE
425	rs72745405	T	C	T	C	0.16436	-0.0022	0.17631	0.1701	FALSE	FALSE	FALSE	PD	9	96246180	0.0251	482730	0.9306	PD	Parkinson's disease	Parkinson's disease || ||	TRUE	igd	NA	NA	NA	NA	NA	NA	NA	96246180	0.017371	342439	9	3.04719e-21	IGF-1	IGF-1	TRUE	reported	igd	2	TRUE
426	rs72760892	T	C	T	C	0.14481	0.0157	0.067085	0.0648	FALSE	FALSE	FALSE	PD	16	4015507	0.0343	482730	0.6474	PD	Parkinson's disease	Parkinson's disease || ||	TRUE	igd	NA	NA	NA	NA	NA	NA	NA	4015507	0.026366	342439	16	3.97173e-08	IGF-1	IGF-1	TRUE	reported	igd	2	TRUE
427	rs72806733	T	C	T	C	0.084415	0.0585	0.30566	0.3018	FALSE	FALSE	FALSE	PD	5	142945025	0.0244	468692	0.0163399	PD	Parkinson's disease	Parkinson's disease || ||	TRUE	igd	NA	NA	NA	NA	NA	NA	NA	142945025	0.014387	342439	5	4.42497e-09	IGF-1	IGF-1	TRUE	reported	igd	2	TRUE
428	rs72824903	G	A	G	A	0.18328	0.0061	0.040479	0.0382	FALSE	FALSE	FALSE	PD	16	81941101	0.0607	468692	0.9198	PD	Parkinson's disease	Parkinson's disease || ||	TRUE	igd	NA	NA	NA	NA	NA	NA	NA	81941101	0.033501	342439	16	4.48528e-08	IGF-1	IGF-1	TRUE	reported	igd	2	TRUE
429	rs72841129	G	C	G	C	0.16724	5e-04	0.064015	0.0744	FALSE	TRUE	FALSE	PD	2	70412334	0.038	482730	0.9903	PD	Parkinson's disease	Parkinson's disease || ||	TRUE	igd	TRUE	rs72841129	rs74473580	G	C	C	A	70410527	0.027007	342439	2	5.93417e-10	IGF-1	IGF-1	TRUE	reported	igd	2	TRUE
430	rs72858776	T	G	T	G	-0.16663	-0.0275	0.078806	0.0826	FALSE	FALSE	FALSE	PD	11	15772953	0.0412	468692	0.5047	PD	Parkinson's disease	Parkinson's disease || ||	TRUE	igd	NA	NA	NA	NA	NA	NA	NA	15772953	0.024409	342439	11	8.70763e-12	IGF-1	IGF-1	TRUE	reported	igd	2	TRUE
431	rs73030808	A	G	A	G	0.11561	-0.0079	0.14269	0.1371	FALSE	FALSE	FALSE	PD	6	160255934	0.0289	482730	0.783901	PD	Parkinson's disease	Parkinson's disease || ||	TRUE	igd	NA	NA	NA	NA	NA	NA	NA	160255934	0.018912	342439	6	9.79851e-10	IGF-1	IGF-1	TRUE	reported	igd	2	TRUE
432	rs7305618	T	C	T	C	-0.13961	0.0077	0.22908	0.239	FALSE	FALSE	FALSE	PD	12	121402932	0.0198	482730	0.6984	PD	Parkinson's disease	Parkinson's disease || ||	TRUE	igd	NA	NA	NA	NA	NA	NA	NA	121402932	0.015694	342439	12	5.81433e-19	IGF-1	IGF-1	TRUE	reported	igd	2	TRUE
433	rs73100859	A	G	A	G	-0.28381	0.0945	0.051232	0.0512	FALSE	FALSE	FALSE	PD	7	46963350	0.0526	468692	0.0723003	PD	Parkinson's disease	Parkinson's disease || ||	TRUE	igd	NA	NA	NA	NA	NA	NA	NA	46963350	0.029854	342439	7	1.98153e-21	IGF-1	IGF-1	TRUE	reported	igd	2	TRUE
434	rs73114872	C	T	C	T	-0.10387	-0.0206	0.18232	0.2271	FALSE	FALSE	FALSE	PD	12	56861034	0.0246	482730	0.4027	PD	Parkinson's disease	Parkinson's disease || ||	TRUE	igd	NA	NA	NA	NA	NA	NA	NA	56861034	0.017034	342439	12	1.07691e-09	IGF-1	IGF-1	TRUE	reported	igd	2	TRUE
435	rs73125628	T	C	T	C	-0.26809	0.0025	0.27791	0.29	FALSE	FALSE	FALSE	PD	20	20066701	0.0213	482730	0.9078	PD	Parkinson's disease	Parkinson's disease || ||	TRUE	igd	NA	NA	NA	NA	NA	NA	NA	20066701	0.01472	342439	20	4.44427e-74	IGF-1	IGF-1	TRUE	reported	igd	2	TRUE
436	rs7314285	G	T	G	T	0.27088	0.0029	0.067949	0.069	FALSE	FALSE	FALSE	PD	12	111522026	0.0382	480937	0.9397	PD	Parkinson's disease	Parkinson's disease || ||	TRUE	igd	NA	NA	NA	NA	NA	NA	NA	111522026	0.026172	342439	12	4.22863e-25	IGF-1	IGF-1	TRUE	reported	igd	2	TRUE
437	rs7323205	C	T	C	T	0.079339	-0.0109	0.60444	0.6216	FALSE	FALSE	FALSE	PD	13	110365525	0.0232	468692	0.6393	PD	Parkinson's disease	Parkinson's disease || ||	TRUE	igd	NA	NA	NA	NA	NA	NA	NA	110365525	0.013543	342439	13	4.67778e-09	IGF-1	IGF-1	TRUE	reported	igd	2	TRUE
438	rs73238159	T	C	T	C	-0.12732	-0.0364	0.13047	0.1294	FALSE	FALSE	FALSE	PD	3	142078759	0.025	482730	0.1461	PD	Parkinson's disease	Parkinson's disease || ||	TRUE	igd	NA	NA	NA	NA	NA	NA	NA	142078759	0.019561	342439	3	7.59451e-11	IGF-1	IGF-1	TRUE	reported	igd	2	TRUE
439	rs73382439	C	T	C	T	0.1008	-0.0395	0.82889	0.8166	FALSE	FALSE	FALSE	PD	6	20404420	0.0289	468692	0.1717	PD	Parkinson's disease	Parkinson's disease || ||	TRUE	igd	NA	NA	NA	NA	NA	NA	NA	20404420	0.017513	342439	6	8.64032e-09	IGF-1	IGF-1	TRUE	reported	igd	2	TRUE
440	rs73632774	G	A	G	A	-0.097177	-0.0257	0.22471	0.2364	FALSE	FALSE	FALSE	PD	11	126250018	0.0218	482730	0.2398	PD	Parkinson's disease	Parkinson's disease || ||	TRUE	igd	NA	NA	NA	NA	NA	NA	NA	126250018	0.015855	342439	11	8.85483e-10	IGF-1	IGF-1	TRUE	reported	igd	2	TRUE
441	rs73954922	C	A	C	A	0.16707	-0.0034	0.064014	0.0662	FALSE	FALSE	FALSE	PD	2	111890432	0.0453	468692	0.9401	PD	Parkinson's disease	Parkinson's disease || ||	TRUE	igd	TRUE	rs73954922	rs73954943	C	A	A	G	111868604	0.027285	342439	2	9.19158e-10	IGF-1	IGF-1	TRUE	reported	igd	2	TRUE
442	rs74327681	T	C	T	C	-0.29686	0.0025	0.042142	0.0424	FALSE	FALSE	FALSE	PD	18	74981730	0.0441	482730	0.9549	PD	Parkinson's disease	Parkinson's disease || ||	TRUE	igd	NA	NA	NA	NA	NA	NA	NA	74981730	0.032782	342439	18	1.36458e-19	IGF-1	IGF-1	TRUE	reported	igd	2	TRUE
443	rs74401830	A	G	A	G	-0.082415	-0.0085	0.33056	0.314	FALSE	FALSE	FALSE	PD	19	34711072	0.024	470485	0.722099	PD	Parkinson's disease	Parkinson's disease || ||	TRUE	igd	NA	NA	NA	NA	NA	NA	NA	34711072	0.014033	342439	19	4.28864e-09	IGF-1	IGF-1	TRUE	reported	igd	2	TRUE
444	rs74563367	A	G	A	G	0.124	0.0278	0.097981	0.1122	FALSE	FALSE	FALSE	PD	2	239647672	0.0361	468692	0.4405	PD	Parkinson's disease	Parkinson's disease || ||	TRUE	igd	NA	NA	NA	NA	NA	NA	NA	239647672	0.022159	342439	2	2.19392e-08	IGF-1	IGF-1	TRUE	reported	igd	2	TRUE
445	rs747312	C	T	C	T	0.076192	0.0097	0.43596	0.4496	FALSE	FALSE	FALSE	PD	3	24649543	0.0224	468692	0.665001	PD	Parkinson's disease	Parkinson's disease || ||	TRUE	igd	NA	NA	NA	NA	NA	NA	NA	24649543	0.013353	342439	3	1.1571e-08	IGF-1	IGF-1	TRUE	reported	igd	2	TRUE
446	rs74774288	T	G	T	G	-0.16189	-0.0213	0.18565	0.1814	FALSE	FALSE	FALSE	PD	16	5922263	0.0291	468692	0.4638	PD	Parkinson's disease	Parkinson's disease || ||	TRUE	igd	NA	NA	NA	NA	NA	NA	NA	5922263	0.01701	342439	16	1.79308e-21	IGF-1	IGF-1	TRUE	reported	igd	2	TRUE
447	rs74930654	A	G	A	G	0.19489	-0.0322	0.045306	0.0443	FALSE	FALSE	FALSE	PD	19	10305282	0.0469	482730	0.4924	PD	Parkinson's disease	Parkinson's disease || ||	TRUE	igd	NA	NA	NA	NA	NA	NA	NA	10305282	0.032207	342439	19	1.4391e-09	IGF-1	IGF-1	TRUE	reported	igd	2	TRUE
448	rs7517340	C	T	C	T	0.17867	-0.0886	0.81779	0.8088	FALSE	FALSE	FALSE	PD	1	243710190	0.0245	482730	0.000301898	PD	Parkinson's disease	Parkinson's disease || ||	TRUE	igd	NA	NA	NA	NA	NA	NA	NA	243710190	0.017142	342439	1	1.97424e-25	IGF-1	IGF-1	TRUE	reported	igd	2	TRUE
449	rs75403087	A	G	A	G	-0.13256	0.014	0.094227	0.0818	FALSE	FALSE	FALSE	PD	19	39147510	0.0375	482730	0.708101	PD	Parkinson's disease	Parkinson's disease || ||	TRUE	igd	NA	NA	NA	NA	NA	NA	NA	39147510	0.022551	342439	19	4.14983e-09	IGF-1	IGF-1	TRUE	reported	igd	2	TRUE
450	rs7545345	C	T	C	T	0.13691	-0.0477	0.13097	0.1248	FALSE	FALSE	FALSE	PD	1	205690941	0.0256	482730	0.0622902	PD	Parkinson's disease	Parkinson's disease || ||	TRUE	igd	NA	NA	NA	NA	NA	NA	NA	205690941	0.019517	342439	1	2.30462e-12	IGF-1	IGF-1	TRUE	reported	igd	2	TRUE
451	rs7547280	A	G	A	G	0.10502	-0.0136	0.20665	0.2266	FALSE	FALSE	FALSE	PD	1	173917650	0.0206	482730	0.5092	PD	Parkinson's disease	Parkinson's disease || ||	TRUE	igd	NA	NA	NA	NA	NA	NA	NA	173917650	0.016273	342439	1	1.0923e-10	IGF-1	IGF-1	TRUE	reported	igd	2	TRUE
452	rs7557569	C	T	C	T	-0.073498	0.0045	0.40887	0.4118	FALSE	FALSE	FALSE	PD	2	65644561	0.022	471013	0.8378	PD	Parkinson's disease	Parkinson's disease || ||	TRUE	igd	NA	NA	NA	NA	NA	NA	NA	65644561	0.013435	342439	2	4.48291e-08	IGF-1	IGF-1	TRUE	reported	igd	2	TRUE
453	rs75621460	A	G	A	G	-0.24673	0.0225	0.027061	0.0222	FALSE	FALSE	FALSE	PD	19	41833784	0.0933	465249	0.8094	PD	Parkinson's disease	Parkinson's disease || ||	TRUE	igd	NA	NA	NA	NA	NA	NA	NA	41833784	0.044557	342439	19	3.07468e-08	IGF-1	IGF-1	TRUE	reported	igd	2	TRUE
454	rs75660441	G	A	G	A	-0.22286	-0.056	0.064859	0.0662	FALSE	FALSE	FALSE	PD	9	97662448	0.0455	468692	0.2187	PD	Parkinson's disease	Parkinson's disease || ||	TRUE	igd	NA	NA	NA	NA	NA	NA	NA	97662448	0.026839	342439	9	1.01368e-16	IGF-1	IGF-1	TRUE	reported	igd	2	TRUE
455	rs75679154	G	C	G	C	-0.2264	0.089	0.034882	0.0429	FALSE	TRUE	FALSE	PD	18	57054935	0.0562	468692	0.1132	PD	Parkinson's disease	Parkinson's disease || ||	TRUE	igd	NA	NA	NA	NA	NA	NA	NA	57054935	0.035988	342439	18	3.15653e-10	IGF-1	IGF-1	TRUE	reported	igd	2	TRUE
456	rs75936720	T	A	T	A	-0.34452	0.0557	0.021178	0.0215	FALSE	TRUE	FALSE	PD	7	46819786	0.0851	468692	0.5126	PD	Parkinson's disease	Parkinson's disease || ||	TRUE	igd	NA	NA	NA	NA	NA	NA	NA	46819786	0.046859	342439	7	1.95209e-13	IGF-1	IGF-1	TRUE	reported	igd	2	TRUE
457	rs75938105	T	C	T	C	0.22922	0.0667	0.035288	0.035	FALSE	FALSE	FALSE	PD	12	116261411	0.0633	468692	0.2916	PD	Parkinson's disease	Parkinson's disease || ||	TRUE	igd	NA	NA	NA	NA	NA	NA	NA	116261411	0.035689	342439	12	1.34079e-10	IGF-1	IGF-1	TRUE	reported	igd	2	TRUE
458	rs7594734	G	C	G	C	0.12123	0.016	0.86445	0.8599	FALSE	TRUE	FALSE	PD	2	42705282	0.0323	468692	0.6215	PD	Parkinson's disease	Parkinson's disease || ||	TRUE	igd	NA	NA	NA	NA	NA	NA	NA	42705282	0.019497	342439	2	5.04708e-10	IGF-1	IGF-1	TRUE	reported	igd	2	TRUE
459	rs76053219	A	G	A	G	0.10375	0.0214	0.151	0.1386	FALSE	FALSE	FALSE	PD	6	7268096	0.0266	482730	0.4204	PD	Parkinson's disease	Parkinson's disease || ||	TRUE	igd	NA	NA	NA	NA	NA	NA	NA	7268096	0.018453	342439	6	1.88538e-08	IGF-1	IGF-1	TRUE	reported	igd	2	TRUE
460	rs76240114	C	A	C	A	0.10485	0.0111	0.17691	0.1703	FALSE	FALSE	FALSE	PD	1	16126026	0.028	482730	0.691301	PD	Parkinson's disease	Parkinson's disease || ||	TRUE	igd	NA	NA	NA	NA	NA	NA	NA	16126026	0.017283	342439	1	1.3062e-09	IGF-1	IGF-1	TRUE	reported	igd	2	TRUE
461	rs7625680	A	G	A	G	0.080365	0.0151	0.63635	0.6247	FALSE	FALSE	FALSE	PD	3	11378069	0.0198	482730	0.448	PD	Parkinson's disease	Parkinson's disease || ||	TRUE	igd	NA	NA	NA	NA	NA	NA	NA	11378069	0.013704	342439	3	4.51222e-09	IGF-1	IGF-1	TRUE	reported	igd	2	TRUE
462	rs7662792	T	A	T	A	-0.18978	0.0047	0.66236	0.6638	FALSE	TRUE	FALSE	PD	4	45121873	0.0209	482730	0.8212	PD	Parkinson's disease	Parkinson's disease || ||	TRUE	igd	NA	NA	NA	NA	NA	NA	NA	45121873	0.013934	342439	4	3.11315e-42	IGF-1	IGF-1	TRUE	reported	igd	2	TRUE
463	rs76656422	G	A	G	A	-0.19253	-0.0639	0.037877	0.0338	FALSE	FALSE	FALSE	PD	13	33778007	0.0635	468692	0.3141	PD	Parkinson's disease	Parkinson's disease || ||	TRUE	igd	NA	NA	NA	NA	NA	NA	NA	33778007	0.034894	342439	13	3.4393e-08	IGF-1	IGF-1	TRUE	reported	igd	2	TRUE
464	rs7667562	C	A	C	A	0.081952	0.0436	0.71921	0.7503	FALSE	FALSE	FALSE	PD	4	129144145	0.0212	482730	0.0396598	PD	Parkinson's disease	Parkinson's disease || ||	TRUE	igd	TRUE	rs7667562	rs12498291	A	C	T	G	129133826	0.014664	342439	4	2.29229e-08	IGF-1	IGF-1	TRUE	reported	igd	2	TRUE
465	rs767217	T	C	T	C	-0.076189	-0.0037	0.55691	0.5614	FALSE	FALSE	FALSE	PD	6	83533904	0.0225	468692	0.8698	PD	Parkinson's disease	Parkinson's disease || ||	TRUE	igd	NA	NA	NA	NA	NA	NA	NA	83533904	0.013292	342439	6	9.9323e-09	IGF-1	IGF-1	TRUE	reported	igd	2	TRUE
466	rs76878351	G	T	G	T	0.34097	0.1	0.016428	0.0145	FALSE	FALSE	FALSE	PD	1	221532959	0.0989	471013	0.3115	PD	Parkinson's disease	Parkinson's disease || ||	TRUE	igd	NA	NA	NA	NA	NA	NA	NA	221532959	0.051965	342439	1	5.33335e-11	IGF-1	IGF-1	TRUE	reported	igd	2	TRUE
467	rs7694416	A	T	A	T	-0.1681	0.0117	0.061315	0.059	FALSE	TRUE	FALSE	PD	4	72016755	0.0495	468692	0.8136	PD	Parkinson's disease	Parkinson's disease || ||	TRUE	igd	NA	NA	NA	NA	NA	NA	NA	72016755	0.027783	342439	4	1.44541e-09	IGF-1	IGF-1	TRUE	reported	igd	2	TRUE
468	rs7702956	T	C	T	C	-0.19687	-0.005	0.32834	0.339	FALSE	FALSE	FALSE	PD	5	59021562	0.0229	470485	0.8262	PD	Parkinson's disease	Parkinson's disease || ||	TRUE	igd	NA	NA	NA	NA	NA	NA	NA	59021562	0.01405	342439	5	1.36207e-44	IGF-1	IGF-1	TRUE	reported	igd	2	TRUE
469	rs77047697	T	C	T	C	0.16495	0.0794	0.069767	0.0645	FALSE	FALSE	FALSE	PD	2	27005609	0.0428	481731	0.0638602	PD	Parkinson's disease	Parkinson's disease || ||	TRUE	igd	NA	NA	NA	NA	NA	NA	NA	27005609	0.026411	342439	2	4.23107e-10	IGF-1	IGF-1	TRUE	reported	igd	2	TRUE
470	rs7717043	G	A	G	A	-0.11215	0.034	0.1455	0.1412	FALSE	FALSE	FALSE	PD	5	59196293	0.0322	468692	0.2904	PD	Parkinson's disease	Parkinson's disease || ||	TRUE	igd	NA	NA	NA	NA	NA	NA	NA	59196293	0.018713	342439	5	2.06049e-09	IGF-1	IGF-1	TRUE	reported	igd	2	TRUE
471	rs7719168	C	A	C	A	0.16605	-0.037	0.11265	0.1105	FALSE	FALSE	FALSE	PD	5	53292390	0.0317	482730	0.2426	PD	Parkinson's disease	Parkinson's disease || ||	TRUE	igd	NA	NA	NA	NA	NA	NA	NA	53292390	0.020908	342439	5	1.9948e-15	IGF-1	IGF-1	TRUE	reported	igd	2	TRUE
472	rs77281709	T	C	T	C	0.24217	-0.0407	0.048385	0.044	FALSE	FALSE	FALSE	PD	1	176501831	0.0641	468692	0.5256	PD	Parkinson's disease	Parkinson's disease || ||	TRUE	igd	NA	NA	NA	NA	NA	NA	NA	176501831	0.030683	342439	1	2.96551e-15	IGF-1	IGF-1	TRUE	reported	igd	2	TRUE
473	rs77369503	A	G	A	G	-0.23018	0.03	0.033238	0.0326	FALSE	FALSE	FALSE	PD	1	163027266	0.0649	468692	0.6436	PD	Parkinson's disease	Parkinson's disease || ||	TRUE	igd	NA	NA	NA	NA	NA	NA	NA	163027266	0.036684	342439	1	3.50542e-10	IGF-1	IGF-1	TRUE	reported	igd	2	TRUE
474	rs77542162	G	A	G	A	0.28201	0.0733	0.022981	0.0207	FALSE	FALSE	FALSE	PD	17	67081278	0.0851	470485	0.3891	PD	Parkinson's disease	Parkinson's disease || ||	TRUE	igd	NA	NA	NA	NA	NA	NA	NA	67081278	0.04399	342439	17	1.44861e-10	IGF-1	IGF-1	TRUE	reported	igd	2	TRUE
475	rs7756117	A	G	A	G	-0.19313	0.0238	0.69469	0.6706	FALSE	FALSE	FALSE	PD	6	26046565	0.0182	482730	0.1924	PD	Parkinson's disease	Parkinson's disease || ||	TRUE	igd	NA	NA	NA	NA	NA	NA	NA	26046565	0.014304	342439	6	1.56279e-41	IGF-1	IGF-1	TRUE	reported	igd	2	TRUE
476	rs7781417	C	A	C	A	0.31209	0.0067	0.15745	0.1607	FALSE	FALSE	FALSE	PD	7	46526434	0.0249	482730	0.786901	PD	Parkinson's disease	Parkinson's disease || ||	TRUE	igd	NA	NA	NA	NA	NA	NA	NA	46526434	0.018081	342439	7	9.90148e-67	IGF-1	IGF-1	TRUE	reported	igd	2	TRUE
477	rs7783012	A	G	A	G	-0.10002	-0.0018	0.59326	0.5675	FALSE	FALSE	FALSE	PD	7	114116881	0.0192	482730	0.9247	PD	Parkinson's disease	Parkinson's disease || ||	TRUE	igd	NA	NA	NA	NA	NA	NA	NA	114116881	0.01346	342439	7	1.08044e-13	IGF-1	IGF-1	TRUE	reported	igd	2	TRUE
478	rs78357146	G	A	G	A	0.46335	0.024	0.029573	0.0374	FALSE	FALSE	FALSE	PD	17	64305051	0.0517	480593	0.6428	PD	Parkinson's disease	Parkinson's disease || ||	TRUE	igd	NA	NA	NA	NA	NA	NA	NA	64305051	0.038873	342439	17	9.48637e-33	IGF-1	IGF-1	TRUE	reported	igd	2	TRUE
479	rs78509281	T	C	T	C	0.28893	-0.0864	0.05116	0.0458	FALSE	FALSE	FALSE	PD	9	109566543	0.049	482730	0.0780495	PD	Parkinson's disease	Parkinson's disease || ||	TRUE	igd	NA	NA	NA	NA	NA	NA	NA	109566543	0.030417	342439	9	2.13206e-21	IGF-1	IGF-1	TRUE	reported	igd	2	TRUE
480	rs78511209	G	C	G	C	0.17849	0.0187	0.094894	0.0897	FALSE	TRUE	FALSE	PD	1	91414243	0.0361	480409	0.6048	PD	Parkinson's disease	Parkinson's disease || ||	TRUE	igd	NA	NA	NA	NA	NA	NA	NA	91414243	0.022629	342439	1	3.08106e-15	IGF-1	IGF-1	TRUE	reported	igd	2	TRUE
481	rs78570501	A	G	A	G	-0.19005	-0.096	0.069753	0.0685	FALSE	FALSE	FALSE	PD	16	81527931	0.0453	468692	0.0342098	PD	Parkinson's disease	Parkinson's disease || ||	TRUE	igd	TRUE	rs78570501	rs116623647	A	G	T	G	81527488	0.025952	342439	16	2.42941e-13	IGF-1	IGF-1	TRUE	reported	igd	2	TRUE
482	rs7873	C	T	C	T	-0.32394	0.0478	0.086903	0.0942	FALSE	FALSE	FALSE	PD	11	2151841	0.038	471013	0.2082	PD	Parkinson's disease	Parkinson's disease || ||	TRUE	igd	TRUE	rs7873	rs117403190	C	T	C	A	2150697	0.023412	342439	11	1.56819e-43	IGF-1	IGF-1	TRUE	reported	igd	2	TRUE
483	rs789180	T	A	T	A	-0.15115	0.0236	0.12549	0.1087	FALSE	TRUE	FALSE	PD	1	183527103	0.0274	482730	0.389	PD	Parkinson's disease	Parkinson's disease || ||	TRUE	igd	TRUE	rs789180	rs789182	T	A	C	T	183525620	0.019886	342439	1	2.94578e-14	IGF-1	IGF-1	TRUE	reported	igd	2	TRUE
484	rs79111604	A	C	A	C	0.183	0.0224	0.054282	0.059	FALSE	FALSE	FALSE	PD	7	45903187	0.048	468692	0.6398	PD	Parkinson's disease	Parkinson's disease || ||	TRUE	igd	NA	NA	NA	NA	NA	NA	NA	45903187	0.029147	342439	7	3.42129e-10	IGF-1	IGF-1	TRUE	reported	igd	2	TRUE
485	rs7921105	T	C	T	C	-0.087982	0.0182	0.60424	0.5736	FALSE	FALSE	FALSE	PD	10	13535398	0.02	482730	0.3617	PD	Parkinson's disease	Parkinson's disease || ||	TRUE	igd	NA	NA	NA	NA	NA	NA	NA	13535398	0.013479	342439	10	6.69885e-11	IGF-1	IGF-1	TRUE	reported	igd	2	TRUE
486	rs79218426	T	C	T	C	0.41025	-0.0207	0.0393	0.0492	FALSE	FALSE	FALSE	PD	12	102889497	0.0522	471013	0.6921	PD	Parkinson's disease	Parkinson's disease || ||	TRUE	igd	NA	NA	NA	NA	NA	NA	NA	102889497	0.033881	342439	12	9.64717e-34	IGF-1	IGF-1	TRUE	reported	igd	2	TRUE
487	rs7935743	C	T	C	T	0.11482	-0.0298	0.75171	0.7629	FALSE	FALSE	FALSE	PD	11	2050784	0.0311	15976	0.3382	PD	Parkinson's disease	Parkinson's disease || ||	TRUE	igd	NA	NA	NA	NA	NA	NA	NA	2050784	0.015631	342439	11	2.05116e-13	IGF-1	IGF-1	TRUE	reported	igd	2	TRUE
488	rs79587824	G	A	G	A	-0.21462	3e-04	0.084225	0.0856	FALSE	FALSE	FALSE	PD	7	46407838	0.0395	468692	0.9944	PD	Parkinson's disease	Parkinson's disease || ||	TRUE	igd	NA	NA	NA	NA	NA	NA	NA	46407838	0.023802	342439	7	1.94178e-19	IGF-1	IGF-1	TRUE	reported	igd	2	TRUE
489	rs79685578	T	C	T	C	-0.15449	0.04	0.08156	0.0742	FALSE	FALSE	FALSE	PD	12	102231032	0.0479	468692	0.4036	PD	Parkinson's disease	Parkinson's disease || ||	TRUE	igd	NA	NA	NA	NA	NA	NA	NA	102231032	0.024735	342439	12	4.22591e-10	IGF-1	IGF-1	TRUE	reported	igd	2	TRUE
490	rs79782185	C	T	C	T	0.23294	0.0125	0.024641	0.0223	FALSE	FALSE	FALSE	PD	11	2078679	0.0788	471013	0.8735	PD	Parkinson's disease	Parkinson's disease || ||	TRUE	igd	NA	NA	NA	NA	NA	NA	NA	2078679	0.042454	342439	11	4.09251e-08	IGF-1	IGF-1	TRUE	reported	igd	2	TRUE
491	rs8020365	A	T	A	T	0.11732	-0.0047	0.22191	0.2053	FALSE	TRUE	FALSE	PD	14	79939993	0.0209	482730	0.823	PD	Parkinson's disease	Parkinson's disease || ||	TRUE	igd	TRUE	rs8020365	rs17109256	A	T	A	G	79937216	0.016098	342439	14	3.14992e-13	IGF-1	IGF-1	TRUE	reported	igd	2	TRUE
492	rs8033075	G	A	G	A	-0.23604	0.0759	0.061132	0.0552	FALSE	FALSE	FALSE	PD	15	68353652	0.0487	471013	0.1192	PD	Parkinson's disease	Parkinson's disease || ||	TRUE	igd	NA	NA	NA	NA	NA	NA	NA	68353652	0.027494	342439	15	9.10961e-18	IGF-1	IGF-1	TRUE	reported	igd	2	TRUE
493	rs8034564	A	G	A	G	0.12839	0.0084	0.58295	0.5774	FALSE	FALSE	FALSE	PD	15	99190601	0.0229	468692	0.7146	PD	Parkinson's disease	Parkinson's disease || ||	TRUE	igd	NA	NA	NA	NA	NA	NA	NA	99190601	0.013435	342439	15	1.22631e-21	IGF-1	IGF-1	TRUE	reported	igd	2	TRUE
494	rs8038016	T	C	T	C	-0.1291	-0.0036	0.88625	0.8878	FALSE	FALSE	FALSE	PD	15	64995737	0.0348	470485	0.918	PD	Parkinson's disease	Parkinson's disease || ||	TRUE	igd	NA	NA	NA	NA	NA	NA	NA	64995737	0.020741	342439	15	4.8473e-10	IGF-1	IGF-1	TRUE	reported	igd	2	TRUE
495	rs8054054	G	A	G	A	0.086744	-0.0086	0.49156	0.4879	FALSE	FALSE	FALSE	PD	16	1488646	0.0191	482730	0.6521	PD	Parkinson's disease	Parkinson's disease || ||	TRUE	igd	NA	NA	NA	NA	NA	NA	NA	1488646	0.013154	342439	16	4.26874e-11	IGF-1	IGF-1	TRUE	reported	igd	2	TRUE
496	rs8055075	G	C	G	C	-0.091782	7e-04	0.58057	0.5767	FALSE	TRUE	TRUE	PD	16	56124884	0.0224	468692	0.9765	PD	Parkinson's disease	Parkinson's disease || ||	TRUE	igd	NA	NA	NA	NA	NA	NA	NA	56124884	0.013353	342439	16	6.2647e-12	IGF-1	IGF-1	TRUE	reported	igd	2	FALSE
497	rs8059803	A	G	A	G	0.16963	-0.0327	0.70006	0.6964	FALSE	FALSE	FALSE	PD	16	81603001	0.0246	468692	0.1844	PD	Parkinson's disease	Parkinson's disease || ||	TRUE	igd	NA	NA	NA	NA	NA	NA	NA	81603001	0.014406	342439	16	5.33826e-32	IGF-1	IGF-1	TRUE	reported	igd	2	TRUE
498	rs8060025	G	T	G	T	-0.082417	-0.0111	0.61107	0.6155	FALSE	FALSE	FALSE	PD	16	27327214	0.0186	482730	0.5517	PD	Parkinson's disease	Parkinson's disease || ||	TRUE	igd	NA	NA	NA	NA	NA	NA	NA	27327214	0.013511	342439	16	1.0615e-09	IGF-1	IGF-1	TRUE	reported	igd	2	TRUE
499	rs8074463	T	C	T	C	-0.09588	-0.0112	0.18193	0.1775	FALSE	FALSE	FALSE	PD	17	55770144	0.0291	468692	0.6999	PD	Parkinson's disease	Parkinson's disease || ||	TRUE	igd	NA	NA	NA	NA	NA	NA	NA	55770144	0.017092	342439	17	2.0281e-08	IGF-1	IGF-1	TRUE	reported	igd	2	TRUE
500	rs8105174	T	C	T	C	-0.25888	0.0198	0.18781	0.1896	FALSE	FALSE	FALSE	PD	19	10347032	0.0255	480593	0.4385	PD	Parkinson's disease	Parkinson's disease || ||	TRUE	igd	NA	NA	NA	NA	NA	NA	NA	10347032	0.016865	342439	19	3.6779e-53	IGF-1	IGF-1	TRUE	reported	igd	2	TRUE
501	rs8112883	T	G	T	G	-0.093751	-0.0363	0.28645	0.3005	FALSE	FALSE	FALSE	PD	19	7179320	0.0203	482730	0.0738992	PD	Parkinson's disease	Parkinson's disease || ||	TRUE	igd	NA	NA	NA	NA	NA	NA	NA	7179320	0.014567	342439	19	1.23129e-10	IGF-1	IGF-1	TRUE	reported	igd	2	TRUE
502	rs8126001	T	C	T	C	0.14217	0.0106	0.48978	0.4889	FALSE	FALSE	FALSE	PD	20	62711459	0.0177	482730	0.5478	PD	Parkinson's disease	Parkinson's disease || ||	TRUE	igd	NA	NA	NA	NA	NA	NA	NA	62711459	0.013216	342439	20	5.52205e-27	IGF-1	IGF-1	TRUE	reported	igd	2	TRUE
503	rs8138286	C	A	C	A	0.085244	0.0175	0.24235	0.2637	FALSE	FALSE	FALSE	PD	22	30562987	0.0195	482730	0.3683	PD	Parkinson's disease	Parkinson's disease || ||	TRUE	igd	NA	NA	NA	NA	NA	NA	NA	30562987	0.015389	342439	22	3.03851e-08	IGF-1	IGF-1	TRUE	reported	igd	2	TRUE
504	rs8182173	C	T	C	T	-0.095547	0.0058	0.7514	0.7508	FALSE	FALSE	FALSE	PD	16	4420787	0.0206	482730	0.7787	PD	Parkinson's disease	Parkinson's disease || ||	TRUE	igd	NA	NA	NA	NA	NA	NA	NA	4420787	0.015316	342439	16	4.42884e-10	IGF-1	IGF-1	TRUE	reported	igd	2	TRUE
505	rs840809	C	A	C	A	-0.090271	0.0049	0.26642	0.2745	FALSE	FALSE	FALSE	PD	5	87173927	0.0249	468692	0.8439	PD	Parkinson's disease	Parkinson's disease || ||	TRUE	igd	NA	NA	NA	NA	NA	NA	NA	87173927	0.01492	342439	5	1.44631e-09	IGF-1	IGF-1	TRUE	reported	igd	2	TRUE
506	rs856540	G	A	G	A	0.60086	-0.0154	0.62455	0.5577	FALSE	FALSE	FALSE	PD	7	46708387	0.0194	480409	0.4278	PD	Parkinson's disease	Parkinson's disease || ||	TRUE	igd	NA	NA	NA	NA	NA	NA	NA	46708387	0.013611	342439	7	1e-200	IGF-1	IGF-1	TRUE	reported	igd	2	TRUE
507	rs876375	G	A	G	A	-0.12781	-0.0146	0.52157	0.5104	FALSE	FALSE	FALSE	PD	14	101204319	0.0225	468692	0.515901	PD	Parkinson's disease	Parkinson's disease || ||	TRUE	igd	NA	NA	NA	NA	NA	NA	NA	101204319	0.013235	342439	14	4.62594e-22	IGF-1	IGF-1	TRUE	reported	igd	2	TRUE
508	rs9271443	C	A	C	A	-0.1624	0.0372	0.26334	0.247	FALSE	FALSE	FALSE	PD	6	32590771	0.0226	480593	0.1	PD	Parkinson's disease	Parkinson's disease || ||	TRUE	igd	TRUE	rs9271443	rs2097432	C	A	C	T	32588263	0.01536	342439	6	4.02346e-26	IGF-1	IGF-1	TRUE	reported	igd	2	TRUE
509	rs9288726	C	T	C	T	0.091414	-0.0113	0.65838	0.668	FALSE	FALSE	FALSE	PD	2	242442728	0.0196	482730	0.5659	PD	Parkinson's disease	Parkinson's disease || ||	TRUE	igd	NA	NA	NA	NA	NA	NA	NA	242442728	0.013902	342439	2	4.85177e-11	IGF-1	IGF-1	TRUE	reported	igd	2	TRUE
510	rs9292578	A	C	A	C	-0.21328	0.0482	0.041876	0.0412	FALSE	FALSE	FALSE	PD	5	35230075	0.0583	468692	0.4083	PD	Parkinson's disease	Parkinson's disease || ||	TRUE	igd	NA	NA	NA	NA	NA	NA	NA	35230075	0.033018	342439	5	1.05189e-10	IGF-1	IGF-1	TRUE	reported	igd	2	TRUE
511	rs9297994	A	G	A	G	-0.1377	0.0125	0.66467	0.6576	FALSE	FALSE	FALSE	PD	8	59392324	0.0202	482730	0.5376	PD	Parkinson's disease	Parkinson's disease || ||	TRUE	igd	NA	NA	NA	NA	NA	NA	NA	59392324	0.013946	342439	8	5.45758e-23	IGF-1	IGF-1	TRUE	reported	igd	2	TRUE
512	rs9322822	T	C	T	C	-0.085298	-0.0182	0.322	0.313	FALSE	FALSE	FALSE	PD	6	105369598	0.0182	482730	0.3177	PD	Parkinson's disease	Parkinson's disease || ||	TRUE	igd	NA	NA	NA	NA	NA	NA	NA	105369598	0.014097	342439	6	1.44221e-09	IGF-1	IGF-1	TRUE	reported	igd	2	TRUE
513	rs9352694	G	A	G	A	-0.096297	-0.0276	0.39078	0.3997	FALSE	FALSE	FALSE	PD	6	79800818	0.0192	482730	0.151	PD	Parkinson's disease	Parkinson's disease || ||	TRUE	igd	NA	NA	NA	NA	NA	NA	NA	79800818	0.01359	342439	6	1.38357e-12	IGF-1	IGF-1	TRUE	reported	igd	2	TRUE
514	rs9364815	G	A	G	A	-0.086176	0.041	0.64747	0.6512	FALSE	FALSE	FALSE	PD	6	166197239	0.0238	468692	0.0851707	PD	Parkinson's disease	Parkinson's disease || ||	TRUE	igd	NA	NA	NA	NA	NA	NA	NA	166197239	0.01395	342439	6	6.51914e-10	IGF-1	IGF-1	TRUE	reported	igd	2	TRUE
515	rs9401881	T	C	T	C	0.36518	0.0356	0.45421	0.4787	FALSE	FALSE	FALSE	PD	6	126753564	0.0168	482730	0.0346298	PD	Parkinson's disease	Parkinson's disease || ||	TRUE	igd	TRUE	rs9401881	rs4897181	T	C	T	C	126751921	0.01322	342439	6	8.79023e-168	IGF-1	IGF-1	TRUE	reported	igd	2	TRUE
516	rs9402094	T	C	T	C	-0.078592	-0.0354	0.57844	0.5765	FALSE	FALSE	FALSE	PD	6	129364284	0.0225	468692	0.1162	PD	Parkinson's disease	Parkinson's disease || ||	TRUE	igd	NA	NA	NA	NA	NA	NA	NA	129364284	0.013353	342439	6	3.96506e-09	IGF-1	IGF-1	TRUE	reported	igd	2	TRUE
517	rs9491905	A	G	A	G	-0.099287	0.0452	0.18285	0.1727	FALSE	FALSE	FALSE	PD	6	128356283	0.0293	468692	0.1225	PD	Parkinson's disease	Parkinson's disease || ||	TRUE	igd	NA	NA	NA	NA	NA	NA	NA	128356283	0.017229	342439	6	8.28648e-09	IGF-1	IGF-1	TRUE	reported	igd	2	TRUE
518	rs951740	A	G	A	G	-0.14171	-0.0248	0.62279	0.6191	FALSE	FALSE	FALSE	PD	1	44011737	0.0183	482730	0.1766	PD	Parkinson's disease	Parkinson's disease || ||	TRUE	igd	NA	NA	NA	NA	NA	NA	NA	44011737	0.013617	342439	1	2.32756e-25	IGF-1	IGF-1	TRUE	reported	igd	2	TRUE
519	rs9532512	A	G	A	G	0.21238	0.033	0.18488	0.1899	FALSE	FALSE	FALSE	PD	13	40769897	0.0283	468692	0.244	PD	Parkinson's disease	Parkinson's disease || ||	TRUE	igd	NA	NA	NA	NA	NA	NA	NA	40769897	0.017003	342439	13	8.51922e-36	IGF-1	IGF-1	TRUE	reported	igd	2	TRUE
520	rs9565087	G	A	G	A	0.075603	-0.0392	0.52911	0.5258	FALSE	FALSE	FALSE	PD	13	74844280	0.0223	468692	0.0791097	PD	Parkinson's disease	Parkinson's disease || ||	TRUE	igd	TRUE	rs9565087	rs9592977	A	G	G	A	74842557	0.01343	342439	13	1.81038e-08	IGF-1	IGF-1	TRUE	reported	igd	2	TRUE
521	rs9583151	C	T	C	T	0.084414	-0.0299	0.49365	0.5017	FALSE	FALSE	FALSE	PD	13	107666257	0.0225	468692	0.1834	PD	Parkinson's disease	Parkinson's disease || ||	TRUE	igd	NA	NA	NA	NA	NA	NA	NA	107666257	0.013222	342439	13	1.72449e-10	IGF-1	IGF-1	TRUE	reported	igd	2	TRUE
522	rs9608723	G	A	G	A	-0.085421	-0.0238	0.54572	0.5169	FALSE	FALSE	FALSE	PD	22	29454477	0.0173	482730	0.1681	PD	Parkinson's disease	Parkinson's disease || ||	TRUE	igd	TRUE	rs9608723	rs6005975	A	G	T	C	29454029	0.013363	342439	22	1.63621e-10	IGF-1	IGF-1	TRUE	reported	igd	2	TRUE
523	rs9611565	C	T	C	T	-0.14822	-0.0611	0.2468	0.2447	FALSE	FALSE	FALSE	PD	22	41767486	0.0197	482730	0.00193901	PD	Parkinson's disease	Parkinson's disease || ||	TRUE	igd	NA	NA	NA	NA	NA	NA	NA	41767486	0.015341	342439	22	4.42181e-22	IGF-1	IGF-1	TRUE	reported	igd	2	TRUE
524	rs9630085	G	A	G	A	0.12488	-0.0163	0.20055	0.2023	FALSE	FALSE	FALSE	PD	10	95333063	0.0222	482730	0.4637	PD	Parkinson's disease	Parkinson's disease || ||	TRUE	igd	NA	NA	NA	NA	NA	NA	NA	95333063	0.01645	342439	10	3.16228e-14	IGF-1	IGF-1	TRUE	reported	igd	2	TRUE
525	rs9657541	T	C	T	C	-0.10376	0.0445	0.20475	0.2035	FALSE	FALSE	FALSE	PD	8	10643164	0.0236	482730	0.0598798	PD	Parkinson's disease	Parkinson's disease || ||	TRUE	igd	NA	NA	NA	NA	NA	NA	NA	10643164	0.016382	342439	8	2.38952e-10	IGF-1	IGF-1	TRUE	reported	igd	2	TRUE
526	rs9676789	C	A	C	A	-0.20318	0.017	0.33803	0.3337	FALSE	FALSE	FALSE	PD	19	4974271	0.0237	468692	0.4725	PD	Parkinson's disease	Parkinson's disease || ||	TRUE	igd	TRUE	rs9676789	rs62112548	C	A	G	A	4973852	0.013987	342439	19	8.45668e-48	IGF-1	IGF-1	TRUE	reported	igd	2	TRUE
527	rs9728077	A	C	A	C	-0.10185	0.0224	0.66826	0.6691	FALSE	FALSE	FALSE	PD	1	66018227	0.0189	482730	0.2347	PD	Parkinson's disease	Parkinson's disease || ||	TRUE	igd	TRUE	rs9728077	rs2767482	C	A	T	C	66013848	0.014057	342439	1	4.31122e-13	IGF-1	IGF-1	TRUE	reported	igd	2	TRUE
528	rs9738365	A	C	A	C	0.30972	-0.0254	0.26661	0.2625	FALSE	FALSE	FALSE	PD	12	31997635	0.0217	482730	0.2417	PD	Parkinson's disease	Parkinson's disease || ||	TRUE	igd	NA	NA	NA	NA	NA	NA	NA	31997635	0.014923	342439	12	1.29152e-95	IGF-1	IGF-1	TRUE	reported	igd	2	TRUE
529	rs9783783	C	G	C	G	0.091282	0.0288	0.50267	0.5072	FALSE	TRUE	TRUE	PD	16	30078492	0.017	482730	0.0909097	PD	Parkinson's disease	Parkinson's disease || ||	TRUE	igd	NA	NA	NA	NA	NA	NA	NA	30078492	0.013178	342439	16	4.3142e-12	IGF-1	IGF-1	TRUE	reported	igd	2	FALSE
530	rs978458	C	T	C	T	-0.42473	-0.0063	0.73966	0.7408	FALSE	FALSE	FALSE	PD	12	102802239	0.0252	468692	0.8016	PD	Parkinson's disease	Parkinson's disease || ||	TRUE	igd	NA	NA	NA	NA	NA	NA	NA	102802239	0.01499	342439	12	2.0893e-176	IGF-1	IGF-1	TRUE	reported	igd	2	TRUE
531	rs9879333	A	G	A	G	-0.10421	-0.0382	0.24587	0.2535	FALSE	FALSE	FALSE	PD	3	186381220	0.02	482730	0.0563197	PD	Parkinson's disease	Parkinson's disease || ||	TRUE	igd	NA	NA	NA	NA	NA	NA	NA	186381220	0.015329	342439	3	1.0639e-11	IGF-1	IGF-1	TRUE	reported	igd	2	TRUE
532	rs9886703	T	A	T	A	-0.10224	0.0398	0.8317	0.83	FALSE	TRUE	FALSE	PD	9	82246351	0.0304	468692	0.1905	PD	Parkinson's disease	Parkinson's disease || ||	TRUE	igd	NA	NA	NA	NA	NA	NA	NA	82246351	0.017692	342439	9	7.54571e-09	IGF-1	IGF-1	TRUE	reported	igd	2	TRUE
533	rs989075	T	A	T	A	-0.13778	-0.0319	0.47525	0.4765	FALSE	TRUE	TRUE	PD	4	69537733	0.021	480593	0.1294	PD	Parkinson's disease	Parkinson's disease || ||	TRUE	igd	TRUE	rs989075	rs13112099	T	A	G	T	69533221	0.013301	342439	4	3.85745e-25	IGF-1	IGF-1	TRUE	reported	igd	2	FALSE
534	rs9896243	G	C	G	C	0.10888	-0.2185	0.216	0.2059	FALSE	TRUE	FALSE	PD	17	44826056	0.0251	482730	3.62493e-18	PD	Parkinson's disease	Parkinson's disease || ||	TRUE	igd	NA	NA	NA	NA	NA	NA	NA	44826056	0.016005	342439	17	1.02589e-11	IGF-1	IGF-1	TRUE	reported	igd	2	TRUE
535	rs9926618	A	T	A	T	-0.078052	0.0121	0.60658	0.6219	FALSE	TRUE	FALSE	PD	16	81484570	0.0277	13655	0.6625	PD	Parkinson's disease	Parkinson's disease || ||	TRUE	igd	NA	NA	NA	NA	NA	NA	NA	81484570	0.013636	342439	16	1.04021e-08	IGF-1	IGF-1	TRUE	reported	igd	2	TRUE
536	rs9931153	C	T	C	T	0.086484	0.0031	0.28716	0.266	FALSE	FALSE	FALSE	PD	16	9050513	0.0253	468692	0.9019	PD	Parkinson's disease	Parkinson's disease || ||	TRUE	igd	TRUE	rs9931153	rs28727382	C	T	C	G	9047378	0.014901	342439	16	6.47993e-09	IGF-1	IGF-1	TRUE	reported	igd	2	TRUE
537	rs9931360	T	C	T	C	0.20476	-0.0092	0.11879	0.1162	FALSE	FALSE	FALSE	PD	16	1939295	0.0282	482730	0.744201	PD	Parkinson's disease	Parkinson's disease || ||	TRUE	igd	NA	NA	NA	NA	NA	NA	NA	1939295	0.020363	342439	16	8.72569e-24	IGF-1	IGF-1	TRUE	reported	igd	2	TRUE
538	rs9978775	G	A	G	A	0.10395	0.009	0.56933	0.5704	FALSE	FALSE	FALSE	PD	21	40694526	0.0179	482730	0.613999	PD	Parkinson's disease	Parkinson's disease || ||	TRUE	igd	NA	NA	NA	NA	NA	NA	NA	40694526	0.013307	342439	21	5.66109e-15	IGF-1	IGF-1	TRUE	reported	igd	2	TRUE
539	rs998584	A	C	A	C	0.10704	-0.0085	0.48167	0.4847	FALSE	FALSE	FALSE	PD	6	43757896	0.0176	482730	0.6273	PD	Parkinson's disease	Parkinson's disease || ||	TRUE	igd	NA	NA	NA	NA	NA	NA	NA	43757896	0.013216	342439	6	5.5616e-16	IGF-1	IGF-1	TRUE	reported	igd	2	TRUE
